# Supplementary material for: The Indecision Model of Psychophysical Performance in Dual-Presentation Tasks: Parameter Estimation and Comparative Analysis of Response Formats
Source: Front Psychol. 2017 Jul 12;8:1142. doi: 10.3389/fpsyg.2017.01142 (PMC5506217; doi:10.3389/fpsyg.2017.01142)
Supplement: Supplementary file 1 [file Presentation1.zip]

Archive with 27 entries (25 files):
- matlab/
- matlab/example1.m
- matlab/example2.m
- matlab/example3.m
- matlab/example4.m
- matlab/example4bis.m
- matlab/example5.m
- matlab/example5bis.m
- matlab/example6.m
- matlab/example6bis.m
- matlab/example7.m
- matlab/example8.m
- R/
- R/example1.r
- R/example2.r
- R/example3.r
- R/example4.r
- R/example4bis.r
- R/example5.r
- R/example5bis.r
- R/example6.r
- R/example6bis.r
- R/example7.r
- R/example8.r
- R/fit_TIM_2P.r
- matlab/fit_TIM_2P.m
- Usage_Documentation.pdf
