# Supplementary material for: The Indecision Model of Psychophysical Performance in Dual-Presentation Tasks: Parameter Estimation and Comparative Analysis of Response Formats
Source: Front Psychol. 2017 Jul 12;8:1142. doi: 10.3389/fpsyg.2017.01142 (PMC5506217; doi:10.3389/fpsyg.2017.01142)
Supplement: Supplementary file 1 [file Presentation1.zip › matlab/example1.m]

clc; clear
DataCell = {[-2.45 -2.40 -2.35 -2.30 -2.25 -2.20 -2.15 -2.10 -2.05 -2.00 -1.95 -1.90 -1.85 -1.80 -1.75 -1.70 -1.65 -1.60;
              0  0  0  3  4  5  8 15 19 25 34 41 43 35 25 16 12 12;
              0 10  0 14 19 16 24 24 26 12 11  4  2  1  0  0  0  0;
              0  0  0  0  2  1  0  3  0  2  1  0  0  0  0  0  0  0;
              1  0  0  0  2  0  0  0  0  0  1  1  1  0  2  0  0  0;
              9  0 12 13 12 20 26 20 25 35 20 17  8  3  1  0  1  0;
              0  0  0  3  2  4  5  8 10  8 20 20 19 27 23 23 15  0]
            [-2.45 -2.40 -2.35 -2.30 -2.25 -2.20 -2.15 -2.10 -2.05 -2.00 -1.95 -1.90 -1.85 -1.80 -1.75;
              1  0  0  2  7  9  8 18 22 34 38 30 19 19 11;
             10 13 16 24 28 25 33 35 23 10  7  4  1  0  0;
              0  0  0  0  1  0  1  0  3  0  0  0  0  0  0;
              0  1  0  0  0  0  2  0  1  0  0  0  0  0  0;
              0 14 14 19 21 28 17 18 13  9  3  1  0  0  0;
              0  1  1  3  4  5 21 22 34 36 34 35 34 26 15]
            [-2.35 -2.30 -2.25 -2.20 -2.15 -2.10 -2.05 -2.00 -1.95 -1.90 -1.85 -1.80 -1.75 -1.70 -1.65 -1.60 -1.55;
              0  0  0  4  2  4 11 13 20 30 30 33 25 20 17 12 10;
             10 15 13 12 19 37 23 30 29 19 13  1  0  3  0  0  0;
              0  0  0  0  0  1  0  1  1  1  1  0  1  0  0  0  0;
              0  0  0  0  0  1  0  0  0  0  0  0  0  0  0  0  0;
              0 10 16 23 19 15 34 30 24 13  6  2  2  0  0  0  0;
              0  0  2  0  3  5  5 17 21 30 37 42 45 28 24  0  0]};
Standard = -Inf;
BetaBounds = [0.01 4]; Delta1Bounds = [-6 2]; WidthBounds = [0 10];
BetaStart = [2 3]; Delta1Start = [-3 -1 1]; WidthStart = [4];
EpsStart = [0.03]; KappaStart = [0.5];
Format = 'ternary'; Disp = true; Type = 'same'; Plot = true; Criterion = 'LogL'; Model = 1;
for obs=1:3
  disp (['Observer ' num2str(obs) ':'])
  Data = DataCell{obs};
  AlphaBounds=[3*Data(1,1)-2*Data(1,end) Data(1,end)];
  AlphaStart=[mean(AlphaBounds)];
  o{obs} = fit_TIM_2P(Data, Standard, Format, ...
                      AlphaBounds, BetaBounds, Delta1Bounds, WidthBounds, ...
                      AlphaStart, BetaStart, Delta1Start, WidthStart, EpsStart, KappaStart, ...
                      Model, Criterion, Type, Plot, Disp);
end
