# Supplementary material for: The Indecision Model of Psychophysical Performance in Dual-Presentation Tasks: Parameter Estimation and Comparative Analysis of Response Formats
Source: Front Psychol. 2017 Jul 12;8:1142. doi: 10.3389/fpsyg.2017.01142 (PMC5506217; doi:10.3389/fpsyg.2017.01142)
Supplement: Supplementary file 1 [file Presentation1.zip › matlab/example2.m]

clc; clear
StandardCell = {-0.65 -0.75 -0.60};
DataCell = {[-1.175 -1.025 -0.875 -0.800 -0.725 -0.650 -0.575 -0.500 -0.350 -0.200;
              0  0  0  0  2  4 11 20 22 10;
              0  0  4  8  9 14  2  2  0  0;
             10 21 18  6  9  3  1  0  0  0;
             11 18 22  0  9  5  1  1  0  0;
              0  0  0  0 11 12  6  4  0  0;
              0  0  0  0  2  1  6 17 22 17]
            [-1.275 -1.125 -0.975 -0.900 -0.825 -0.750 -0.675 -0.600 -0.450 -0.300;
              0  0  0  0  1  2  3 17 22 16;
              0  0  1  0 13  9 11  5  0  0;
              0 17 21  0  8  8  1  0  0  0;
             12 20 12  6  6  1  0  0  0  0;
              0  0  9  7 12 14  6  6  0  0;
              0  1  0  0  0  5  6 16 21 11]
            [-0.975 -0.825 -0.750 -0.675 -0.600 -0.525 -0.450 -0.300 -0.150;
              0  0  0  0  0  1 13 20 16;
              0  5  0 15 19 14  9  2  0;
             19 17  0  7  1  1  0  0  0;
             20 16  7  8  0  0  0  0  0;
              0  6  6 12 15 10  6  1  0;
              0  0  0  0  4  6 16 21 11]};
BetaBounds = [0.01 4]; Delta1Bounds = [-6 2]; WidthBounds = [0 10];
BetaStart = [2 3]; Delta1Start = [-3 -1 1]; WidthStart = [4];
EpsStart = [0.03]; KappaStart = [0.5];
Format = 'ternary'; Disp = true; Type = 'same'; Plot = true; Criterion = 'LogL'; Model = 1;
for obs=1:3
  disp (['Observer ' num2str(obs) ':'])
  Standard = StandardCell{obs};
  Data = DataCell{obs};
  AlphaBounds=[3*Data(1,1)-2*Data(1,end) 2*Data(1,1)-Data(1,end)];
  AlphaStart=[mean(AlphaBounds)];
  o{obs} = fit_TIM_2P(Data, Standard, Format, ...
                      AlphaBounds, BetaBounds, Delta1Bounds, WidthBounds, ...
                      AlphaStart, BetaStart, Delta1Start, WidthStart, EpsStart, KappaStart, ...
                      Model, Criterion, Type, Plot, Disp);
end
