# Supplementary material for: The Indecision Model of Psychophysical Performance in Dual-Presentation Tasks: Parameter Estimation and Comparative Analysis of Response Formats
Source: Front Psychol. 2017 Jul 12;8:1142. doi: 10.3389/fpsyg.2017.01142 (PMC5506217; doi:10.3389/fpsyg.2017.01142)
Supplement: Supplementary file 1 [file Presentation1.zip › matlab/example3.m]

clc; clear
DataCell = {[ 96  98 100 102 104 106 108 110;
               0   1   3  11  39  61  83  98;
               5  11  31  39  47  32  15   1;
              95  88  66  50  14   7   2   1;
              98  87  58  27   3   3   2   0;
               2  12  36  53  34  12   2   0;
               0   1   6  20  63  85  96 100]
             [ 94  96  98 100 102 104 106 108;
                1   6  15  28  55  81  89  97;
               10  19  28  41  26  11   9   1;
               89  75  57  31  19   8   2   2;
               63  43  30  11   4   1   3   0;
               28  34  38  37  14  10   1   1;
                9  23  32  52  82  89  96  99]};
Standard = 104;
AlphaBounds=[-5 5]; BetaBounds = [0.01 4]; Delta1Bounds = [-6 2]; WidthBounds = [0 10];
AlphaStart=[mean(AlphaBounds)]; BetaStart = [2 3]; Delta1Start = [-3 -1 1]; WidthStart = [4];
EpsStart = [0.03]; KappaStart = [0.5];
Format = 'ternary'; Disp = true; Type = 'diff'; Plot = true; Criterion = 'LogL'; Model = 1;
for obs=1:2
  disp (['Observer ' num2str(obs) ':'])
  Data = DataCell{obs};
  o{obs} = fit_TIM_2P(Data, Standard, Format, ...
                      AlphaBounds, BetaBounds, Delta1Bounds, WidthBounds, ...
                      AlphaStart, BetaStart, Delta1Start, WidthStart, EpsStart, KappaStart, ...
                      Model, Criterion, Type, Plot, Disp);
end
