# Supplementary material for: The Indecision Model of Psychophysical Performance in Dual-Presentation Tasks: Parameter Estimation and Comparative Analysis of Response Formats
Source: Front Psychol. 2017 Jul 12;8:1142. doi: 10.3389/fpsyg.2017.01142 (PMC5506217; doi:10.3389/fpsyg.2017.01142)
Supplement: Supplementary file 1 [file Presentation1.zip › matlab/example4.m]

clc; clear
DataCell = {[-2.85 -2.75 -2.65 -2.55 -2.45 -2.35 -2.25 -2.15 -2.05 -1.95 -1.85 -1.75;
              46  47  50  59  69  70  95 113 137 166 155 173;
               0   0   0   0   0   0   0   0   0   0   0   0;
             136 126 127 110 117  96  66  53  41   8   2   0;
              45  43  32  45  33  44  22  18  15   3   3   2;
               0   0   0   0   0   0   0   0   0   0   0   0;
             123 134 141 136 131 140 167 166 157 173 190 175]
            [-2.65 -2.55 -2.45 -2.35 -2.25 -2.15 -2.05 -1.95 -1.85 -1.75;
              15  13  17  19  31  33  42 103 135 150;
               0   0   0   0   0   0   0   0   0   0;
             160 174 154 156 149 136 126  77  24  24;
              15   9  10  10  14  11  13   9  10   5;
               0   0   0   0   0   0   0   0   0   0;
             160 154 169 165 156 170 169 161 181 171]
            [-2.65 -2.55 -2.45 -2.35 -2.25 -2.15 -2.05 -1.95 -1.85 -1.75 -1.65;
              99 108 115 111 125 144 174 178 159 176  13;
               0   0   0   0   0   0   0   0   0   0   0;
              51  71  60  65  45  34  15   5   2   2   0;
              83  82  87  79  72  50  26  20  10   2   0;
               0   0   0   0   0   0   0   0   0   0   0;
              92  89  88  95 108 122 135 147 179 170  12]};
Standard = -Inf;
BetaBounds = [0.01 4]; Delta1Bounds = [-6 2]; WidthBounds = [0 10];
BetaStart = [2 3]; Delta1Start = [-3 -1 1]; WidthStart = [4];
EpsStart = [0.03]; KappaStart = [0.5];
Format = '2AFC'; Disp = true; Type = 'same'; Plot = true; Criterion = 'LogL'; Model = 1;
for obs=1:3
  disp (['Observer ' num2str(obs) ':'])
  Data = DataCell{obs};
  AlphaBounds=[3*Data(1,1)-2*Data(1,end) Data(1,end)];
  AlphaStart=[mean(AlphaBounds)];
  o{obs} = fit_TIM_2P(Data, Standard, Format, ...
                      AlphaBounds, BetaBounds, Delta1Bounds, WidthBounds, ...
                      AlphaStart, BetaStart, Delta1Start, WidthStart, EpsStart, KappaStart, ...
                      Model, Criterion, Type, Plot, Disp);
end
