# Supplementary material for: The Indecision Model of Psychophysical Performance in Dual-Presentation Tasks: Parameter Estimation and Comparative Analysis of Response Formats
Source: Front Psychol. 2017 Jul 12;8:1142. doi: 10.3389/fpsyg.2017.01142 (PMC5506217; doi:10.3389/fpsyg.2017.01142)
Supplement: Supplementary file 1 [file Presentation1.zip › matlab/example5bis.m]

clc; clear
DataCell = {[-1.30 -1.25 -1.20 -1.15 -1.10 -1.05 -1.00 -0.95 -0.90 -0.85 -0.80 -0.75 -0.70 -0.65;
              0  0  0  0  0  3  5 18 19 27 22  9 11  2;
              0  0  0  0  0  0  0  0  0  0  0  0  0  0;
              0  0  2  5  7 19 20 26 23  9 11  2  0  0;
              8 11 22 36 23 10  7  0  0  0  0  0  0  0;
              0  0  0  0  0  0  0  0  0  0  0  0  0  0;
              0  1  8 12 20 36 21 12  9  2  2  0  0  0]
            [-1.30 -1.25 -1.20 -1.15 -1.10 -1.05 -1.00 -0.95 -0.90 -0.85 -0.80 -0.75 -0.70;
              0  0  0  0  1  1 10 24 39 29  8  5  1;
              0  0  0  0  0  0  0  0  0  0  0  0  0;
              0  0  3  3 12 24 38 28  7  6  1  0  0;
              1  4  9 21 32 32 16  2  1  0  0  0  0;
              0  0  0  0  0  0  0  0  0  0  0  0  0;
              0  0  1  4  8 20 31 33 18  4  3  0  0]
            [-1.35 -1.25 -1.20 -1.15 -1.10 -1.05 -1.00 -0.95 -0.90 -0.85 -0.80 -0.75;
              0  0  0  0  0  1  9 36 37 22 14  1;
              0  0  0  0  0  0  0  0  0  0  0  0;
              0  0  2  3 11 36 35 20 12  1  0  0;
              1  3 20 33 33 20  7  2  0  0  0  0;
              0  0  0  0  0  0  0  0  0  0  0  0;
              0  1  0  3 18 32 31 21  9  4  2  0]
            [-1.25 -1.20 -1.15 -1.10 -1.05 -1.00 -0.95 -0.90 -0.85 -0.80 -0.75 -0.70;
              0  0  3  6 10 17 18 23 22 12  6  2;
              0  0  0  0  0  0  0  0  0  0  0  0;
              3  8 12 19 19 21 21 10  6  2  0  0;
              2  4 15 33 31 23 11  0  0  0  0  0;
              0  0  0  0  0  0  0  0  0  0  0  0;
              0  0  2  2 14 31 32 25 13  2  0  0]};
Standard = -1;
BetaBounds = [0.01 4]; Delta1Bounds = [-6 2]; WidthBounds = [0 0];
BetaStart = [2 3]; Delta1Start = [-3 -1 1]; WidthStart = [0];
EpsStart = [0.03]; KappaStart = [0.5];
Format = '2AFC'; Disp = true; Type = 'same'; Plot = true; Criterion = 'LogL'; Model = 1;
for obs=1:4
  disp (['Observer ' num2str(obs) ':'])
  Data = DataCell{obs};
  AlphaBounds=[3*Data(1,1)-2*Data(1,end) 2*Data(1,1)-Data(1,end)];
  AlphaStart=[mean(AlphaBounds)];
  o{obs} = fit_TIM_2P(Data, Standard, Format, ...
                      AlphaBounds, BetaBounds, Delta1Bounds, WidthBounds, ...
                      AlphaStart, BetaStart, Delta1Start, WidthStart, EpsStart, KappaStart, ...
                      Model, Criterion, Type, Plot, Disp);
end
