# Supplementary material for: The Indecision Model of Psychophysical Performance in Dual-Presentation Tasks: Parameter Estimation and Comparative Analysis of Response Formats
Source: Front Psychol. 2017 Jul 12;8:1142. doi: 10.3389/fpsyg.2017.01142 (PMC5506217; doi:10.3389/fpsyg.2017.01142)
Supplement: Supplementary file 1 [file Presentation1.zip › matlab/example6bis.m]

clc; clear
DataCell = {[ 96  98 100 102 104 106 108 110;
               3   8  12  31  55  84  92  99;
               0   0   0   0   0   0   0   0;
              97  92  88  69  45  16   8   1;
              90  89  68  43  19   8   4   1;
               0   0   0   0   0   0   0   0;
              10  11  32  57  81  92  96  99]
            [ 94  96  98 100 102 104 106 108;
               9   7  18  33  63  86  95  99;
               0   0   0   0   0   0   0   0;
              91  93  82  67  37  14   5   1;
              75  66  52  19   8   8   0   0;
               0   0   0   0   0   0   0   0;
              25  34  48  81  92  92 100 100]};
Standard = 104;
AlphaBounds=[-5 5]; BetaBounds = [0.01 4]; Delta1Bounds = [-6 2]; WidthBounds = [0 0];
AlphaStart=[mean(AlphaBounds)]; BetaStart = [2 3]; Delta1Start = [-3 -1 1]; WidthStart = [0];
EpsStart = [0.03]; KappaStart = [0.5];
Format = '2AFC'; Disp = true; Type = 'diff'; Plot = true; Criterion = 'LogL'; Model = 1;
for obs=1:2
  disp (['Observer ' num2str(obs) ':'])
  Data = DataCell{obs};
  o{obs} = fit_TIM_2P(Data, Standard, Format, ...
                      AlphaBounds, BetaBounds, Delta1Bounds, WidthBounds, ...
                      AlphaStart, BetaStart, Delta1Start, WidthStart, EpsStart, KappaStart, ...
                      Model, Criterion, Type, Plot, Disp);
end
