# Supplementary material for: The Indecision Model of Psychophysical Performance in Dual-Presentation Tasks: Parameter Estimation and Comparative Analysis of Response Formats
Source: Front Psychol. 2017 Jul 12;8:1142. doi: 10.3389/fpsyg.2017.01142 (PMC5506217; doi:10.3389/fpsyg.2017.01142)
Supplement: Supplementary file 1 [file Presentation1.zip › matlab/example7.m]

clc; clear
DataCell = {[5.9 6.3 6.7 7.1 7.5 7.9 8.3 8.7 9.1;
               0   0   0   0   0   0   0   0   0;
               8  19  36  73  87  91  34  17   5;
              52  61  84  87  63  69  86  63  55;
               0   0   0   0   0   0   0   0   0;
               4  11  45  77  87  71  19   3   0;
              56  69  75  83  63  89 101  77  60]
            [5.9 6.3 6.7 7.1 7.5 7.9 8.3 8.7 9.1;
               0   0   0   0   0   0   0   0   0;
               5  11  40  98 119 134  79  33   9;
              55  69  80  62  31  26  41  47  51;
               0   0   0   0   0   0   0   0   0;
               6  25  69 118 119  97  36   9   3;
              54  55  51  42  31  63  84  71  57]
            [5.9 6.3 6.7 7.1 7.5 7.9 8.3 8.7 9.1;
               0   0   0   0   0   0   0   0   0;
               2  12  23  49  55  53  42  28  20;
              58  68  97 111  95 107  78  52  40;
               0   0   0   0   0   0   0   0   0;
               0  13  20  59  55  57  40  20  13;
              60  67 100 101  95 103  80  60  47]};
Standard = 7.5;
BetaBounds = [0.01 4]; Delta1Bounds = [-6 2]; WidthBounds = [0 10];
BetaStart = [2 3]; Delta1Start = [-3 -1 1]; WidthStart = [4];
EpsStart = [0.03]; KappaStart = [0.5];
Format = 'equality'; Disp = true; Type = 'same'; Plot = true; Criterion = 'LogL'; Model = 1;
for obs=1:3
  disp (['Observer ' num2str(obs) ':'])
  Data = DataCell{obs};
  AlphaBounds=[3*Data(1,1)-2*Data(1,end) 2*Data(1,1)-Data(1,end)];
  AlphaStart=[mean(AlphaBounds)];
  o{obs} = fit_TIM_2P(Data, Standard, Format, ...
                      AlphaBounds, BetaBounds, Delta1Bounds, WidthBounds, ...
                      AlphaStart, BetaStart, Delta1Start, WidthStart, EpsStart, KappaStart, ...
                      Model, Criterion, Type, Plot, Disp);
end
