# Supplementary material for: The Indecision Model of Psychophysical Performance in Dual-Presentation Tasks: Parameter Estimation and Comparative Analysis of Response Formats
Source: Front Psychol. 2017 Jul 12;8:1142. doi: 10.3389/fpsyg.2017.01142 (PMC5506217; doi:10.3389/fpsyg.2017.01142)
Supplement: Supplementary file 1 [file Presentation1.zip › matlab/example8.m]

clc; clear
Data=[10 20 30 40 50 60 70 80 90;
       4 10 21 34 57 85 96 98 99;
       0  0  0  0  0  0  0  0  0;
      96 90 79 66 43 15  4  2  1;
      99 99 98 85 63 31 13  5  1;
       0  0  0  0  0  0  0  0  0;
       1  1  2 15 37 69 87 95 99];
Standard = 50;
AlphaBounds=[-5 5]; BetaBounds = [0.8 16]; Delta1Bounds = [-6 2]; WidthBounds = [0 10];
AlphaStart=[mean(AlphaBounds)];
BetaStart = [2 3]; Delta1Start = [-3 -1 1]; WidthStart = [4];
EpsStart = [0.03]; KappaStart = [0.5];
Format = '2AFC'; Disp = true; Type = 'same'; Plot = true; Criterion = 'LogL'; Model = 1;
o = fit_TIM_2P(Data, Standard, Format, ...
               AlphaBounds, BetaBounds, Delta1Bounds, WidthBounds, ...
               AlphaStart, BetaStart, Delta1Start, WidthStart, EpsStart, KappaStart, ...
               Model, Criterion, Type, Plot, Disp);
