# Supplementary material for: The Indecision Model of Psychophysical Performance in Dual-Presentation Tasks: Parameter Estimation and Comparative Analysis of Response Formats
Source: Front Psychol. 2017 Jul 12;8:1142. doi: 10.3389/fpsyg.2017.01142 (PMC5506217; doi:10.3389/fpsyg.2017.01142)
Supplement: Supplementary file 1 [file Presentation1.zip › R/example1.r]

rm(list=ls())
source('fit_TIM_2P.r')
DataCell <- list(rbind(c(-2.45, -2.40, -2.35, -2.30, -2.25, -2.20, -2.15, -2.10, -2.05, -2.00, -1.95, -1.90, -1.85, -1.80, -1.75, -1.70, -1.65, -1.60),
                       c(0,  0,  0,  3,  4,  5,  8, 15, 19, 25, 34, 41, 43, 35, 25, 16, 12, 12),
                       c(0, 10,  0, 14, 19, 16, 24, 24, 26, 12, 11,  4,  2,  1,  0,  0,  0,  0),
                       c(0,  0,  0,  0,  2,  1,  0,  3,  0,  2,  1,  0,  0,  0,  0,  0,  0,  0),
                       c(1,  0,  0,  0,  2,  0,  0,  0,  0,  0,  1,  1,  1,  0,  2,  0,  0,  0),
                       c(9,  0, 12, 13, 12, 20, 26, 20, 25, 35, 20, 17,  8,  3,  1,  0,  1,  0),
                       c(0,  0,  0,  3,  2,  4,  5,  8, 10,  8, 20, 20, 19, 27, 23, 23, 15,  0)),
                 rbind(c(-2.45, -2.40, -2.35, -2.30, -2.25, -2.20, -2.15, -2.10, -2.05, -2.00, -1.95, -1.90, -1.85, -1.80, -1.75),
                       c( 1,  0,  0,  2,  7,  9,  8, 18, 22, 34, 38, 30, 19, 19, 11),
                       c(10, 13, 16, 24, 28, 25, 33, 35, 23, 10,  7,  4,  1,  0,  0),
                       c( 0,  0,  0,  0,  1,  0,  1,  0,  3,  0,  0,  0,  0,  0,  0),
                       c( 0,  1,  0,  0,  0,  0,  2,  0,  1,  0,  0,  0,  0,  0,  0),
                       c( 0, 14, 14, 19, 21, 28, 17, 18, 13,  9,  3,  1,  0,  0,  0),
                       c( 0,  1,  1,  3,  4,  5, 21, 22, 34, 36, 34, 35, 34, 26, 15)),
                 rbind(c(-2.35, -2.30, -2.25, -2.20, -2.15, -2.10, -2.05, -2.00, -1.95, -1.90, -1.85, -1.80, -1.75, -1.70, -1.65, -1.60, -1.55),
                       c( 0,  0,  0,  4,  2,  4, 11, 13, 20, 30, 30, 33, 25, 20, 17, 12, 10),
                       c(10, 15, 13, 12, 19, 37, 23, 30, 29, 19, 13,  1,  0,  3,  0,  0,  0),
                       c( 0,  0,  0,  0,  0,  1,  0,  1,  1,  1,  1,  0,  1,  0,  0,  0,  0),
                       c( 0,  0,  0,  0,  0,  1,  0,  0,  0,  0,  0,  0,  0,  0,  0,  0,  0),
                       c( 0, 10, 16, 23, 19, 15, 34, 30, 24, 13,  6,  2,  2,  0,  0,  0,  0),
                       c( 0,  0,  2,  0,  3,  5,  5, 17, 21, 30, 37, 42, 45, 28, 24,  0,  0)))
nobs <- 3
Standard <- -Inf
BetaBounds <- c(0.01, 4); Delta1Bounds <- c(-6, 2); WidthBounds <- c(0, 10)
BetaStart <- c(2, 3); Delta1Start  <-  c(-3, -1, 1); WidthStart  <-  c(4)
EpsStart  <-  c(0.03); KappaStart <- c(0.5)
o <- vector('list',nobs)
Format <- 'ternary'; Disp <- TRUE; Type <- 'same'; Plot <- TRUE; Criterion <- 'LogL'; Model <- 1

for (obs in c(1:nobs)){
  print (paste('Observer ', obs, ':'))
  Data <- DataCell[[obs]]
  AlphaBounds  <- c(3*Data[1,1]-2*Data[1,ncol(Data)], Data[1,ncol(Data)])
  AlphaStart  <- mean(AlphaBounds)
  o[[obs]]  <-  fit_TIM_2P(Data, Standard, Format,
                           AlphaBounds, BetaBounds, Delta1Bounds, WidthBounds,
                           AlphaStart, BetaStart, Delta1Start, WidthStart, EpsStart, KappaStart,
                           Model, Criterion, Type, Plot, Disp)
}
