# Supplementary material for: The Indecision Model of Psychophysical Performance in Dual-Presentation Tasks: Parameter Estimation and Comparative Analysis of Response Formats
Source: Front Psychol. 2017 Jul 12;8:1142. doi: 10.3389/fpsyg.2017.01142 (PMC5506217; doi:10.3389/fpsyg.2017.01142)
Supplement: Supplementary file 1 [file Presentation1.zip › R/example2.r]

rm(list=ls())
source('fit_TIM_2P.r')
StandardCell <- c(-0.65,-0.75,-0.60)
DataCell <- list(rbind(c(-1.175,-1.025,-0.875,-0.800,-0.725,-0.650,-0.575,-0.500,-0.350,-0.200),
                       c( 0,  0,  0,  0,  2,  4, 11, 20, 22, 10),
                       c( 0,  0,  4,  8,  9, 14,  2,  2,  0,  0),
                       c(10, 21, 18,  6,  9,  3,  1,  0,  0,  0),
                       c(11, 18, 22,  0,  9,  5,  1,  1,  0,  0),
                       c( 0,  0,  0,  0, 11, 12,  6,  4,  0,  0),
                       c( 0,  0,  0,  0,  2,  1,  6, 17, 22, 17)),
                 rbind(c(-1.275,-1.125,-0.975,-0.900,-0.825,-0.750,-0.675,-0.600,-0.450,-0.300),
                       c( 0,  0,  0,  0,  1,  2,  3, 17, 22, 16),
                       c( 0,  0,  1,  0, 13,  9, 11,  5,  0,  0),
                       c( 0, 17, 21,  0,  8,  8,  1,  0,  0,  0),
                       c(12, 20, 12,  6,  6,  1,  0,  0,  0,  0),
                       c( 0,  0,  9,  7, 12, 14,  6,  6,  0,  0),
                       c( 0,  1,  0,  0,  0,  5,  6, 16, 21, 11)),
                 rbind(c(-0.975,-0.825,-0.750,-0.675,-0.600,-0.525,-0.450,-0.300,-0.150),
                       c( 0,  0,  0,  0,  0,  1, 13, 20, 16),
                       c( 0,  5,  0, 15, 19, 14,  9,  2,  0),
                       c(19, 17,  0,  7,  1,  1,  0,  0,  0),
                       c(20, 16,  7,  8,  0,  0,  0,  0,  0),
                       c( 0,  6,  6, 12, 15, 10,  6,  1,  0),
                       c( 0,  0,  0,  0,  4,  6, 16, 21, 11)))
nobs <- 3
BetaBounds <- c(0.01, 4); Delta1Bounds <- c(-6, 2); WidthBounds <- c(0, 10)
BetaStart <- c(2, 3); Delta1Start  <-  c(-3, -1, 1); WidthStart  <-  c(4)
EpsStart  <-  c(0.03); KappaStart <- c(0.5)
o <- vector('list',nobs)
Format <- 'ternary'; Disp <- TRUE; Type <- 'same'; Plot <- TRUE; Criterion <- 'LogL'; Model <- 1

for (obs in c(1:nobs)){
  Standard <- StandardCell[obs]
  print (paste('Observer ', obs, ':'))
  Data <- DataCell[[obs]]
  AlphaBounds  <- c(3*Data[1,1]-2*Data[1,ncol(Data)], 2*Data[1,1]-Data[1,ncol(Data)])
  AlphaStart  <- mean(AlphaBounds)
  o[[obs]]  <-  fit_TIM_2P(Data, Standard, Format,
                           AlphaBounds, BetaBounds, Delta1Bounds, WidthBounds,
                           AlphaStart, BetaStart, Delta1Start, WidthStart, EpsStart, KappaStart,
                           Model, Criterion, Type, Plot, Disp)
}
