# Supplementary material for: The Indecision Model of Psychophysical Performance in Dual-Presentation Tasks: Parameter Estimation and Comparative Analysis of Response Formats
Source: Front Psychol. 2017 Jul 12;8:1142. doi: 10.3389/fpsyg.2017.01142 (PMC5506217; doi:10.3389/fpsyg.2017.01142)
Supplement: Supplementary file 1 [file Presentation1.zip › R/example3.r]

rm(list=ls())
source('fit_TIM_2P.r')
DataCell <- list(rbind(c(96,  98, 100, 102, 104, 106, 108, 110),
                       c( 0,   1,   3,  11,  39,  61,  83,  98),
                       c( 5,  11,  31,  39,  47,  32,  15,   1),
                       c(95,  88,  66,  50,  14,   7,   2,   1),
                       c(98,  87,  58,  27,   3,   3,   2,   0),
                       c( 2,  12,  36,  53,  34,  12,   2,   0),
                       c( 0,   1,   6,  20,  63,  85,  96, 100)),
                 rbind(c(94,  96,  98, 100, 102, 104, 106, 108),
                       c( 1,   6,  15,  28,  55,  81,  89,  97),
                       c(10,  19,  28,  41,  26,  11,   9,   1),
                       c(89,  75,  57,  31,  19,   8,   2,   2),
                       c(63,  43,  30,  11,   4,   1,   3,   0),
                       c(28,  34,  38,  37,  14,  10,   1,   1),
                       c( 9,  23,  32,  52,  82,  89,  96,  99)))
nobs <- 2
Standard <- 104
AlphaBounds <- c(-5,5); BetaBounds <- c(0.01, 4); Delta1Bounds <- c(-6, 2); WidthBounds <- c(0, 10)
AlphaStart  <- mean(AlphaBounds); BetaStart <- c(2, 3); Delta1Start  <-  c(-3, -1, 1); WidthStart  <-  c(4)
EpsStart  <-  c(0.03); KappaStart <- c(0.5)
o <- vector('list',nobs)
Format <- 'ternary'; Disp <- TRUE; Type <- 'diff'; Plot <- TRUE; Criterion <- 'LogL'; Model <- 1

for (obs in c(1:nobs)){
  print (paste('Observer ', obs, ':'))
  Data <- DataCell[[obs]]
  o[[obs]]  <-  fit_TIM_2P(Data, Standard, Format,
                           AlphaBounds, BetaBounds, Delta1Bounds, WidthBounds,
                           AlphaStart, BetaStart, Delta1Start, WidthStart, EpsStart, KappaStart,
                           Model, Criterion, Type, Plot, Disp)
}
