# Supplementary material for: The Indecision Model of Psychophysical Performance in Dual-Presentation Tasks: Parameter Estimation and Comparative Analysis of Response Formats
Source: Front Psychol. 2017 Jul 12;8:1142. doi: 10.3389/fpsyg.2017.01142 (PMC5506217; doi:10.3389/fpsyg.2017.01142)
Supplement: Supplementary file 1 [file Presentation1.zip › R/example4.r]

rm(list=ls())
source('fit_TIM_2P.r')
DataCell <- list(rbind(c(-2.85,-2.75,-2.65,-2.55,-2.45,-2.35,-2.25,-2.15,-2.05,-1.95,-1.85,-1.75),
                       c( 46,  47,  50,  59,  69,  70,  95, 113, 137, 166, 155, 173),
                       c(  0,   0,   0,   0,   0,   0,   0,   0,   0,   0,   0,   0),
                       c(136, 126, 127, 110, 117,  96,  66,  53,  41,   8,   2,   0),
                       c( 45,  43,  32,  45,  33,  44,  22,  18,  15,   3,   3,   2),
                       c(  0,   0,   0,   0,   0,   0,   0,   0,   0,   0,   0,   0),
                       c(123, 134, 141, 136, 131, 140, 167, 166, 157, 173, 190, 175)),
                 rbind(c(-2.65,-2.55,-2.45,-2.35,-2.25,-2.15,-2.05,-1.95,-1.85,-1.75),
                       c( 15,  13,  17,  19,  31,  33,  42, 103, 135, 150),
                       c(  0,   0,   0,   0,   0,   0,   0,   0,   0,   0),
                       c(160, 174, 154, 156, 149, 136, 126,  77,  24,  24),
                       c( 15,   9,  10,  10,  14,  11,  13,  9,   10,   5),
                       c(  0,   0,   0,   0,   0,   0,   0,   0,   0,   0),
                       c(160, 154, 169, 165, 156, 170, 169, 161, 181, 171)),
                 rbind(c(-2.65,-2.55,-2.45,-2.35,-2.25,-2.15,-2.05,-1.95,-1.85,-1.75,-1.65),
                       c( 98, 108, 115, 111, 125, 144, 174, 178, 159, 176,  13),
                       c(  0,   0,   0,   0,   0,   0,   0,   0,   0,   0,   0),
                       c( 51,  71,  60,  65,  45,  34,  15,   5,   2,   2,   0),
                       c( 83,  82,  87,  79,  72,  50,  26,  20,  10,   2,   0),
                       c(  0,   0,   0,   0,   0,   0,   0,   0,   0,   0,   0),
                       c( 92,  89,  88,  95, 108, 122, 135, 147, 179, 170,  12)))
nobs <- 3
Standard <- -Inf
BetaBounds <- c(0.01, 4); Delta1Bounds <- c(-6, 2); WidthBounds <- c(0, 10)
BetaStart <- c(2, 3); Delta1Start  <-  c(-3, -1, 1); WidthStart  <-  c(4)
EpsStart  <-  c(0.03); KappaStart <- c(0.5)
o <- vector('list',nobs)
Format <- '2AFC'; Disp <- TRUE; Type <- 'same'; Plot <- TRUE; Criterion <- 'LogL'; Model <- 1

for (obs in c(1:nobs)){
  print (paste('Observer ', obs, ':'))
  Data <- DataCell[[obs]]
  AlphaBounds  <- c(3*Data[1,1]-2*Data[1,ncol(Data)], Data[1,ncol(Data)])
  AlphaStart  <- mean(AlphaBounds)
  o[[obs]]  <-  fit_TIM_2P(Data, Standard, Format,
                           AlphaBounds, BetaBounds, Delta1Bounds, WidthBounds,
                           AlphaStart, BetaStart, Delta1Start, WidthStart, EpsStart, KappaStart,
                           Model, Criterion, Type, Plot, Disp)
}
