# Supplementary material for: The Indecision Model of Psychophysical Performance in Dual-Presentation Tasks: Parameter Estimation and Comparative Analysis of Response Formats
Source: Front Psychol. 2017 Jul 12;8:1142. doi: 10.3389/fpsyg.2017.01142 (PMC5506217; doi:10.3389/fpsyg.2017.01142)
Supplement: Supplementary file 1 [file Presentation1.zip › R/example5bis.r]

rm(list=ls())
source('fit_TIM_2P.r')
DataCell <- list(rbind(c(-1.30,-1.25,-1.20,-1.15,-1.10,-1.05,-1.00,-0.95,-0.90,-0.85,-0.80,-0.75,-0.70,-0.65),
                       c( 0,   0,   0,   0,   0,   3,   5,  18,  19,  27,  22,   9,  11,   2),
                       c( 0,   0,   0,   0,   0,   0,   0,   0,   0,   0,   0,   0,   0,   0),
                       c( 0,   0,   2,   5,   7,  19,  20,  26,  23,   9,  11,   2,   0,   0),
                       c( 8,  11,  22,  36,  23,  10,   7,   0,   0,   0,   0,   0,   0,   0),
                       c( 0,   0,   0,   0,   0,   0,   0,   0,   0,   0,   0,   0,   0,   0),
                       c( 0,   1,   8,  12,  20,  36,  21,  12,   9,   2,   2,   0,   0,   0)),
                 rbind(c(-1.30,-1.25,-1.20,-1.15,-1.10,-1.05,-1.00,-0.95,-0.90,-0.85,-0.80,-0.75,-0.70),
                       c( 0,   0,   0,   0,   1,   1,  10,  24,  39,  29,   8,   5,   1),
                       c( 0,   0,   0,   0,   0,   0,   0,   0,   0,   0,   0,   0,   0),
                       c( 0,   0,   3,   3,  12,  24,  38,  28,   7,   6,   1,   0,   0),
                       c( 1,   4,   9,  21,  32,  32,  16,   2,   1,   0,   0,   0,   0),
                       c( 0,   0,   0,   0,   0,   0,   0,   0,   0,   0,   0,   0,   0),
                       c( 0,   0,   1,   4,   8,  20,  31,  33,  18,   4,   3,   0,   0)),
                 rbind(c(-1.35,-1.25,-1.20,-1.15,-1.10,-1.05,-1.00,-0.95,-0.90,-0.85,-0.80,-0.75),
                       c( 0,   0,   0,   0,   0,   1,   9,  36,  37,  22,  14,   1),
                       c( 0,   0,   0,   0,   0,   0,   0,   0,   0,   0,   0,   0),
                       c( 0,   0,   2,   3,  11,  36,  35,  20,  12,   1,   0,   0),
                       c( 1,   3,  20,  33,  33,  20,   7,   2,   0,   0,   0,   0),
                       c( 0,   0,   0,   0,   0,   0,   0,   0,   0,   0,   0,   0),
                       c( 0,   1,   0,   3,  18,  32,  31,  21,   9,   4,   2,   0)),
                 rbind(c(-1.25,-1.20,-1.15,-1.10,-1.05,-1.00,-0.95,-0.90,-0.85,-0.80,-0.75,-0.70),
                       c( 0,   0,   3,   6,  10,  17,  18,  23,  22,  12,   6,   2),
                       c( 0,   0,   0,   0,   0,   0,   0,   0,   0,   0,   0,   0),
                       c( 3,   8,  12,  19,  19,  21,  21,  10,   6,   2,   0,   0),
                       c( 2,   4,  15,  33,  31,  23,  11,   0,   0,   0,   0,   0),
                       c( 0,   0,   0,   0,   0,   0,   0,   0,   0,   0,   0,   0),
                       c( 0,   0,   2,   2,  14,  31,  32,  25,  13,   2,   0,   0)))
nobs <- 4
Standard <- -1
BetaBounds <- c(0.01, 4); Delta1Bounds <- c(-6, 2); WidthBounds <- c(0, 0)
BetaStart <- c(2, 3); Delta1Start  <-  c(-3, -1, 1); WidthStart  <-  c(0)
EpsStart  <-  c(0.03); KappaStart <- c(0.5)
o <- vector('list',nobs)
Format <- '2AFC'; Disp <- TRUE; Type <- 'same'; Plot <- TRUE; Criterion <- 'LogL'; Model <- 1

for (obs in c(1:nobs)){
  print (paste('Observer ', obs, ':'))
  Data <- DataCell[[obs]]
  AlphaBounds  <- c(3*Data[1,1]-2*Data[1,ncol(Data)], 2*Data[1,1]-Data[1,ncol(Data)])
  AlphaStart  <- mean(AlphaBounds)
  o[[obs]]  <-  fit_TIM_2P(Data, Standard, Format,
                           AlphaBounds, BetaBounds, Delta1Bounds, WidthBounds,
                           AlphaStart, BetaStart, Delta1Start, WidthStart, EpsStart, KappaStart,
                           Model, Criterion, Type, Plot, Disp)
}
