# Supplementary material for: The Indecision Model of Psychophysical Performance in Dual-Presentation Tasks: Parameter Estimation and Comparative Analysis of Response Formats
Source: Front Psychol. 2017 Jul 12;8:1142. doi: 10.3389/fpsyg.2017.01142 (PMC5506217; doi:10.3389/fpsyg.2017.01142)
Supplement: Supplementary file 1 [file Presentation1.zip › R/example7.r]

rm(list=ls())
source('fit_TIM_2P.r')
DataCell <- list(rbind(c(5.9,6.3,6.7,7.1,7.5,7.9,8.3,8.7,9.1),
                       c( 0,   0,   0,   0,   0,   0,   0,   0,   0),
                       c( 8,  19,  36,  73,  87,  91,  34,  17,   5),
                       c(52,  61,  84,  87,  63,  69,  86,  63,  55),
                       c( 0,   0,   0,   0,   0,   0,   0,   0,   0),
                       c( 4,  11,  45,  77,  87,  71,  19,   3,   0),
                       c(56,  69,  75,  83,  63,  89, 101,  77,  60)),
                 rbind(c(5.9,6.3,6.7,7.1,7.5,7.9,8.3,8.7,9.1),
                       c( 0,   0,   0,   0,   0,   0,   0,   0,   0),
                       c( 5,  11,  40,  98, 119, 134,  79,  33,   9),
                       c(55,  69,  80,  62,  31,  26,  41,  47,  51),
                       c( 0,   0,   0,   0,   0,   0,   0,   0,   0),
                       c( 6,  25,  69, 118, 119,  97,  36,   9,   3),
                       c(54,  55,  51,  42,  31,  63,  84,  71,  57)),
                 rbind(c(5.9,6.3,6.7,7.1,7.5,7.9,8.3,8.7,9.1),
                       c( 0,   0,   0,   0,   0,   0,   0,   0,   0),
                       c( 2,  12,  23,  49,  55,  53,  42,  28,  20),
                       c(58,  68,  97, 111,  95, 107,  78,  52,  40),
                       c( 0,   0,   0,   0,   0,   0,   0,   0,   0),
                       c( 0,  13,  20,  59,  55,  57,  40,  20,  13),
                       c(60,  67, 100, 101,  95, 103,  80,  60,  47)))
nobs <- 3
Standard <- 7.5
BetaBounds <- c(0.01, 4); Delta1Bounds <- c(-6, 2); WidthBounds <- c(0, 10)
BetaStart <- c(2, 3); Delta1Start  <-  c(-3, -1, 1); WidthStart  <-  c(4)
EpsStart  <-  c(0.03); KappaStart <- c(0.5)
o <- vector('list',nobs)
Format <- 'equality'; Disp <- TRUE; Type <- 'same'; Plot <- TRUE; Criterion <- 'LogL'; Model <- 1

for (obs in c(1:nobs)){
  print (paste('Observer ', obs, ':'))
  Data <- DataCell[[obs]]
  AlphaBounds  <- c(3*Data[1,1]-2*Data[1,ncol(Data)], 2*Data[1,1]-Data[1,ncol(Data)])
  AlphaStart  <- mean(AlphaBounds)
  o[[obs]]  <-  fit_TIM_2P(Data, Standard, Format,
                           AlphaBounds, BetaBounds, Delta1Bounds, WidthBounds,
                           AlphaStart, BetaStart, Delta1Start, WidthStart, EpsStart, KappaStart,
                           Model, Criterion, Type, Plot, Disp)
}
