# Supplementary material for: The Indecision Model of Psychophysical Performance in Dual-Presentation Tasks: Parameter Estimation and Comparative Analysis of Response Formats
Source: Front Psychol. 2017 Jul 12;8:1142. doi: 10.3389/fpsyg.2017.01142 (PMC5506217; doi:10.3389/fpsyg.2017.01142)
Supplement: Supplementary file 1 [file Presentation1.zip › R/example8.r]

rm(list=ls())
source('fit_TIM_2P.r')
Data <- rbind(c(10, 20, 30, 40, 50, 60, 70, 80, 90),
              c( 4, 10, 21, 34, 57, 85, 96, 98, 99),
              c( 0,  0,  0,  0,  0,  0,  0,  0,  0),
              c(96, 90, 79, 66, 43, 15,  4,  2,  1),
              c(99, 99, 98, 85, 63, 31, 13,  5,  1),
              c( 0,  0,  0,  0,  0,  0,  0,  0,  0),
              c( 1,  1,  2, 15, 37, 69, 87, 95, 99))
Standard <- 50
AlphaBounds <- c(-5, 5); BetaBounds <- c(0.8, 16); Delta1Bounds <- c(-6, 2); WidthBounds <- c(0, 10)
AlphaStart <- mean(AlphaBounds); BetaStart <- c(2, 3); Delta1Start <- c(-3, -1, 1); WidthStart <- c(4)
EpsStart <- c(0.03); KappaStart <- c(0.5)
Format <- '2AFC'; Disp <- TRUE; Type <- 'same'; Plot <- TRUE; Criterion <- 'LogL'; Model <- 1
o <- fit_TIM_2P(Data, Standard, Format,
                AlphaBounds, BetaBounds, Delta1Bounds, WidthBounds,
                AlphaStart, BetaStart, Delta1Start, WidthStart, EpsStart, KappaStart,
                Model, Criterion, Type, Plot, Disp)
