# Supplementary material for: The Indecision Model of Psychophysical Performance in Dual-Presentation Tasks: Parameter Estimation and Comparative Analysis of Response Formats
Source: Front Psychol. 2017 Jul 12;8:1142. doi: 10.3389/fpsyg.2017.01142 (PMC5506217; doi:10.3389/fpsyg.2017.01142)
Supplement: Supplementary file 1 [file Presentation1.zip › R/fit_TIM_2P.r]

fit_TIM_2P <- function(Data, Standard, Format,
                       AlphaBounds, BetaBounds, Delta1Bounds, WidthBounds,
                       AlphaStart, BetaStart, Delta1Start, WidthStart, EpsStart, KappaStart,
                       Model, Criterion, Type, Plot, Disp){

#
# Fit the ternary indecision model to detection or discrimination data from
# a dual-presentation task
#
# Usage:
#
#   o <- fit_TIM_2P(Data, Standard, Format, AlphaBounds, BetaBounds, Delta1Bounds, WidthBounds,
#                   AlphaStart, BetaStart, Delta1Start, WidthStart, EpsStart, KappaStart,
#                   Model, Criterion, Type, Plot, Disp)
#
# Arguments:
#
# - Data:         7-by-N array with data from the dual-presentaion task. The first row gives the
#                 N levels of the test stimulus; rows 2-4 respectively give the count of "first",
#                 "undecided", and "second" responses at each level when the test stimulus was
#                 presented in the first interval/position; rows 5-7 analogously give the count
#                 of "first", "undecided", and "second" responses at each level when the test
#                 stimulus was presented in the second interval/position. If Format <- '2AFC' or
#                 Format <- 'equality', array Data still has the same number of rows but its content
#                 is subject to the constraints listed under argument Format below.
#
# - Standard:     Level of the standard stimulus. For detection data (i.e., with a nominally
#                 null standard), set Standard <- -Inf; for discrimination data (i.e., with a
#                 non-null standard), set Standard to the appropriate level, in the same units
#                 in which levels of the test stimulus are given in the first row of array Data.
#
# - Format:       String 'ternary', '2AFC', or 'equality' to indicate that data were collected
#                 with a ternary response format (first, second, or undecided) a 2AFC response
#                 format (forcing first or second responses by guessing when uncertain), or the
#                 same-different response format (both stimuli are subjective equal or they are
#                 subjectively different). When Format <- '2AFC', rows 3 and 6 of array Data must
#                 be filled with zeros (as no "undecided" responses are given under this format);
#                 When Format <- 'equality', rows 2 and 5 of array Data must be filled with zeros
#                 (so "different" responses are stored as "second" responses). Case insensitive.
#
# - AlphaBounds:  2-element vector with the lower and upper bounds on Alpha_t. Reals.
#
# - BetaBounds:   2-element vector with the lower and upper bounds on Beta_t. Non-negative reals.
#
# - Delta1Bounds: 2-element vector with the lower and upper bounds on Delta_1. Reals.
#
# - WidthBounds:  2-element vector with the lower and upper bounds on the width of the central
#                 region in decision space (i.e., Delta_2 - Delta_1). Reals, with the lower bound
#                 equal to or greater than 0.
#
# - AlphaStart:   Starting value(s) for Alpha_t. Scalar or vector of reals.
#
# - BetaStart:    Starting value(s) for Beta_t. Scalar or vector of non-negative reals.
#
# - Delta1Start:  Starting value(s) for Delta_1. Scalar or vector of reals.
#
# - WidthStart:   Starting value(s) for width. Scalar or vector of non-negative reals.
#
# - EpsStart:     Starting value(s) for epsilon parameters. Scalar or vector of reals in [0,1].
#
# - KappaStart:   Starting value(s) for kappa parameters. Scalar or vector of reals in [0,1].
#
# - Model:        Choice of model to be fitted. An integer scalar in the range between 0 and 7
#                 implying different assumptions about error parameters (see the table below)
#                 that will be fitted to both presentation orders (i.e., test first and test
#                 second), a 2-element vector with components in the same range (describing the
#                 error model to be fitted to each presentation order), or the string 'best'
#                 (case insensitive) to find the best-fitting error model for each presentation
#                 order by the criterion of choice (see the next input argument). When Format <-
#                 '2AFC', models 0, 3, 5, and 7 are not permitted because e_U must be in the
#                 fitted model; when Format <- 'equality', models 0, 4, 6, and 7 are not permitted
#                 because e_F must be in the fitted model. Setting Model <- 'best' takes these
#                 constraints into account when searching for the best-fitting model.
#
#                              -------------
#                    Model #   e_F  e_U  e_S
#                    -------   -------------
#                          0    x    x    x
#                          1    o    o    o
#                          2    o    o    x
#                          3    o    x    o
#                          4    x    o    o
#                          5    o    x    x
#                          6    x    o    x
#                          7    x    x    o
#                    -------------------------
#                            x : parameter is not included in the model
#                            o : parameter is included in the model
#
# - Criterion:    Choice of criterion when Model <- 'best'. Options are 'LogL' (to use the value
#                 of the negative log-likelihood) or 'BIC' (to use the value of the Bayesian
#                 Information Criterion instead). String, case insensitive. Not used (though
#                 required) when argument Model is not the string 'best'.
#
# - Type:         The string 'same' (when the same psychophysical function holds for test and
#                 standard stimuli) or the string 'diff' (when different psychophysical functions
#                 are assumed to hold for test and standard stimuli). Not used (though required)
#                 for detection data (i.e., when Standard <- -Inf).
#
# - Plot:         Option to plot data and fitted functions. Logical scalar.
#
# - Disp:         Option to issue warnings or display progress information. Logical scalar.
#
#
# Output: The output is a list including parameter estimates and goodness-of-fit
#         measures and p-values.
#
# Further details:  Garc�a-P�rez, M.A. & Alcal�-Quintana, R. (2017). The indecision model of
#                      psychophysical performance in dual-presentation tasks: Parameter
#                      estimation and comparative analysis of response formats. Frontiers in
#                      Psychology, 8:1142. https://doi.org/10.3389/fpsyg.2017.01142
#


### Convert strings to lower case ### 
  if (is.character(Format))  Format  <- tolower(Format)
  if (is.character(Model)) Model <- tolower(Model)
  
### Sort boundary vectors
  AlphaBounds <- sort(AlphaBounds)
  BetaBounds <- sort(BetaBounds)
  Delta1Bounds <- sort(Delta1Bounds)
  WidthBounds <- sort(WidthBounds)
  
### Check conditions ###
  if (length(dim(Data))!=2 || nrow(Data)!=7 || !is.double(Data)) {
    stop('Invalid Data (must be a 2D numeric matrix with 7 rows)')}
  if (!is.double(Standard) || length(Standard)!=1 || (is.infinite(Standard)&& Standard>0)) {
    stop('Invalid Standard (must be a real scalar, including -Inf)')}
  if (!is.character(Format) || !any(identical(Format,'ternary'), 
                                    identical(Format,'2afc'), 
                                    identical(Format,'equality'))) {
    stop('Wrong Format (must be "ternary", "2AFC", or "equality", case insensitive)')}
  if (!is.double(AlphaBounds)) {
    stop('Invalid AlphaBounds (must be reals)')}
  if (length(AlphaBounds)!=2 ) {
    stop('Invalid size of AlphaBounds (must have two components only)')}
  if (identical(AlphaBounds[1], AlphaBounds[2])) {
    stop('Invalid contents of AlphaBounds (components must have different values)')}
  if (any(!is.double(BetaBounds), BetaBounds<0)) {
    stop('Invalid BetaBounds (must be non-negative reals)')}
  if (length(BetaBounds)!=2 ) {
    stop('Invalid size of BetaBounds (must have two components only)')}
  if (identical(BetaBounds[1], BetaBounds[2])) {
    stop('Invalid contents of BetaBounds (components must have different values)')}
  if (!is.double(Delta1Bounds)) {
    stop('Invalid Delta1Bounds (must be reals)')}
  if (length(Delta1Bounds)!=2 ) {
    stop('Invalid size of Delta1Bounds (must have two components only)')}
  if (identical(Delta1Bounds[1], Delta1Bounds[2])) {
    stop('Invalid contents of Delta1Bounds (components must have different values)')}
  if (any(!is.double(WidthBounds), WidthBounds<0)) {
    stop('Invalid WidthBounds (must be non-negative reals)')}
  if (length(WidthBounds)!=2) {
    stop('Invalid size of WidthBounds (must have two components only)')}
  if (!identical(Format,'2afc') && identical(WidthBounds[1], WidthBounds[2])) {
    stop('Invalid contents of WidthBounds (components must have different values)')}
  if (identical(Format,'2afc') && identical(WidthBounds[1], WidthBounds[2]) && WidthBounds[1]!=0) {
    stop('Invalid contents of WidthBounds (for 2AFC data, components must have different values or zeros)')}
  if (!is.double(AlphaStart)) {
    stop('Invalid AlphaStart (must be reals)')}
  if (any(AlphaStart>AlphaBounds[2]) || any(AlphaStart<AlphaBounds[1])) {
    stop('Invalid AlphaStart (one or more values are not within AlphaBounds)')}
  if (any(!is.double(BetaStart), BetaStart<0)) {
    stop('Invalid BetaStart (must be non-negative reals)')}
  if (any(BetaStart>BetaBounds[2]) || any(BetaStart<BetaBounds[1])) {
    stop('Invalid BetaStart (one or more values are not within BetaBounds)')}
  if (!is.double(Delta1Start)) {
    stop('Invalid Delta1Start (must be reals)')}
  if (any(Delta1Start>Delta1Bounds[2]) || any(Delta1Start<Delta1Bounds[1])) {
    stop('Invalid Delta1Start (one or more values are not within Delta1Bounds)')}
  if (any(!is.double(WidthStart), WidthStart<0)) {
    stop('Invalid WidthStart (must be non-negative reals)')}
  if (any(WidthStart>WidthBounds[2]) || any(WidthStart<WidthBounds[1])) {
    stop('Invalid WidthStart (one or more values are not within WidthBounds)')}
  if (any(!is.double(EpsStart), EpsStart<0, EpsStart>1)) {
    stop('Invalid EpsStart (must be reals in [0,1])')} 
  if (any(!is.double(KappaStart), KappaStart<0, KappaStart>1)) {
    stop('Invalid KappaStart (must be reals in [0,1])')}
  if (any(Data[2:7,]<0)) {
    stop('Negative counts in rows 2-7 of Data ')}
  if (identical(Format,'2afc') && any(Data[c(3,6),]>0)) {
    stop('Rows 3 and 6 of array Data must be filled with zeros when Format="2AFC"')}
  if (identical(Format,'2afc') && is.double(Model) && 
     (any(Model==0)||any(Model==3) || any(Model==5) || any(Model==7))){
    stop('Model cannot be set to 0, 3, 5, or 7 when Format="2AFC"')}
  if (identical(Format,'equality') && any(Data[c(2,5),]>0)){ 
    stop('Rows 2 and 5 of array Data must be filled with zeros when Format="equality"')}
  if (identical(Format,'equality') && is.double(Model) &&
      (any(Model==0)||any(Model==4) || any(Model==6) || any(Model==7))) {
    stop('Model cannot be set to 0, 4, 6, or 7 when Format="equality"')}
  if (is.character(Model) && !identical(Model,'best')) {
    stop('Invalid value for Model (the only valid string is "best")')}
  is.wholenumber <- function(x, tol = .Machine$double.eps^0.5) abs(x - round(x)) < tol
  if (is.double(Model) && 
      (length(Model)>2 || !is.wholenumber(Model) || any(Model<0) || any(Model>7))) {
    stop('Invalid value for Model (components must be integers between 0 and 7)')}
  if (!identical(toupper(Criterion),'BIC') && !identical(toupper(Criterion),'LOGL')) {
    stop('Wrong string for Type (must be "LogL" or "BIC", case insensitive)')}
  if (!identical(Type,'same') && !identical(Type,'diff')) {
    stop('Wrong string for Type (must be "same" or "diff", case insensitive)')}
  if (!is.logical(Plot) || length (Plot)!=1) {
    stop('Invalid value for Plot (must be a logical scalar)')}
  if (!is.logical(Disp) || length (Disp)!=1) {
    stop('Invalid value for Disp (must be a logical scalar)')}

### Main ###
  useBIC <- identical(toupper(Criterion),'BIC')
  same_mu <- isTRUE(identical (Type,'same') || is.infinite(Standard))
  ter <- identical(Format,'ternary')
  bin <- identical(Format,'2afc')
  equ <- identical(Format,'equality')
  det <- is.infinite(Standard)
  noU <- bin && identical(WidthBounds[1], WidthBounds[2])
  logs <- c(same_mu, ter, bin, equ, det, noU)
  Lev <- Data[1,]
  F1 <- Data[2,]; U1 <- Data[3,]; S1 <- Data[4,]
  F2 <- Data[5,]; U2 <- Data[6,]; S2 <- Data[7,]
  kita <- 1
  if (same_mu) kita <- kita+1 
  if (!ter) kita <- kita+2
  upperwidth <- WidthBounds[2]
  if (noU) {kita <- kita+3; upperwidth <- 0.0001; WidthStart <- upperwidth}
  NforBIC <- sum(colSums(Data[2:4,]>0)) + sum(colSums(Data[5:7,]>0))
  Bounds <- rbind(c(rep(AlphaBounds[1], times=2), rep(BetaBounds[1], times=2), Delta1Bounds[1], WidthBounds[1], rep(0, times=18)),
                  c(rep(AlphaBounds[2], times=2), rep(BetaBounds[2], times=2), Delta1Bounds[2], upperwidth, rep(1, times=18)))

# choice of algorithm
  if (all(Model==0)) {
    EpsStart <- 0
    KappaStart <- 0
  } 
  if (identical(Model,'best')) {
    if (ter) {Models1 <- seq(0,7)}
    if (bin) {Models1 <- c(1,2,4,6)}
    if (equ) {Models1 <- c(1,2,3,5)}
    Models2 <- Models1
  } else {
    if (length(Model)==1) {
      Models1 <- Model; Models2 <- Model
      } else {
      Models1 <- Model[1]; Models2 <- Model[2]}
  }
  NumModels <- length(Models1)*length(Models2)
  NumIter <- length(AlphaStart)*length(BetaStart)*length(Delta1Start)*
             length(WidthStart)*length(EpsStart)*length(KappaStart)
  ChosenModel <- NaN
  ObjectiveFunctionMin <- Inf
  CritMin <- .Machine$double.xmax
  nm <- 0
  for(ModelLoop1 in Models1) {
    for(ModelLoop2 in Models2) {
      Models <- c(ModelLoop1, ModelLoop2)
      nm <- nm+1
      bounds <- Bounds
      stringm <- paste('Tried ',as.character(nm),' of ',as.character(NumModels),' models (',
                       as.character(ModelLoop1,width=1),',',as.character(ModelLoop2,1), '); ', sep="")
# proceed through initial values
      niter <- 0
      out.par <- matrix(NA,NumIter,50)
      out.value <- vector('double',NumIter)+NA
      out.counts <-matrix(NA,NumIter,2)
      out.convg <- vector('double',NumIter)+NA
      out.msg <- vector('character',NumIter)
      OnBound <- array(NaN, c(NumIter,50,2))
      for (AlphaInit in AlphaStart) {
        for (BetaInit in BetaStart) {
          for (Delta1Init in Delta1Start) {
            for (WidthInit in WidthStart) {
              for (EpsInit in EpsStart) {
                for (KappaInit in KappaStart) {
                  niter <- niter+1
                  string <- paste('Tried ',as.character(niter),'/',as.character(NumIter),' sets of initial values; ')
                  Initial <- c(AlphaInit, AlphaInit, BetaInit, BetaInit, Delta1Init, WidthInit)
                  pstn <- c() ; kita2 <- 0
                  for (i in c(1,2)) {
                    if (Models[i]==1) {
                      Initial <- c(Initial, EpsInit, EpsInit, EpsInit, KappaInit, KappaInit, KappaInit)
                      j <- length(Initial); pstn <- c(pstn, j-5, j-4, j-3)
                      if (bin) {Initial[j-4] <- 0.9995; bounds[1,j-4] <- 0.999
                                Initial[j-2] <- 0.0005; bounds[2,j-2] <- 0.001
                                Initial[j] <- 0.9995; bounds[1,j] <- 0.999}
                      if (equ) {Initial[j-5] <- 0.9995; bounds[1,j-5] <- 0.999
                                Initial[j-1] <- 0.0005; bounds[2,j-1] <- 0.001
                                Initial[j] <- 0.0005; bounds[2,j] <- 0.001}
                      if (bin || equ) {kita2 <- kita2+2}
                    } else if (Models[i]==2) {
                      Initial <- c(Initial, EpsInit, EpsInit,          KappaInit, KappaInit           )
                      j <- length(Initial); pstn <- c(pstn, j-3, j-2)
                      if (bin) {Initial[j-2] <- 0.9995; bounds[1,j-2] <- 0.999
                                Initial[j-1] <- 0.0005; bounds[2,j-1] <- 0.001}
                      if (equ) {Initial[j-3] <- 0.9995; bounds[1,j-3] <- 0.999
                                Initial[j] <- 0.0005; bounds[2,j] <- 0.001}
                      if (bin || equ) {kita2 <- kita2+1}
                    } else if (Models[i]==3) {
                      Initial <- c(Initial, EpsInit,          EpsInit, KappaInit,            KappaInit)
                      j <- length(Initial); pstn <- c(pstn,j-3,j-2)
                      if (equ) {Initial[j-3] <- 0.9995; bounds[1,j-3] <- 0.999
                                Initial[j] <- 0.0005; bounds[2,j] <- 0.001}
                      if (equ) {kita2 <- kita2+1}
                    } else if (Models[i]==4) {
                      Initial <- c(Initial,          EpsInit, EpsInit,            KappaInit, KappaInit)
                      j <- length(Initial); pstn <- c(pstn, j-3, j-2)
                      if (bin) {Initial[j-3] <- 0.9995; bounds[1,j-3] <- 0.999
                                Initial[j] <- 0.9995; bounds[1,j] <- 0.999}
                      if (bin) {kita2 <- kita2+1}
                    } else if (Models[i]==5) {
                      Initial <- c(Initial, EpsInit,                   KappaInit                      )
                      j <- length (Initial); pstn <- c(pstn, j-1)
                      if (equ) {Initial[j-1] <- 0.9995; bounds[1,j-1] <- 0.999}
                    } else if (Models[i]==6) {
                      Initial <- c(Initial,          EpsInit,                     KappaInit           )
                      j <- length(Initial); pstn <- c(pstn, j-1)
                      if (bin) {Initial[j-1] <- 0.9995; bounds[1,j-1] <- 0.999}
                    } else if (Models[i]==7) {
                      Initial <- c(Initial,                   EpsInit,                       KappaInit)
                      j <- length(Initial); pstn <- c(pstn, j-1)
                    }
                  }
                  npars <- length(Initial)
                  Initial <- log((Initial-bounds[1,1:npars])/(bounds[2,1:npars]-Initial))
                  Initial[which(Initial==Inf)] <- 20
                  Initial[which(Initial==-Inf)] <- -20
# estimate parameters
                  optimset <- list(trace=0, maxit=500, lmm=70, REPORT=1)
                  out <- optim(Initial, LogLikelihood, gr=NULL, method='L-BFGS-B', control=optimset,
                               F1, U1, S1, F2, U2, S2, Standard, Lev, Models, logs, bounds[,1:npars],
                               lower=-Inf, upper=Inf)
                  out.par[niter,1:npars] <- out$par
                  out.value[niter] <- out$value
                  out.counts[niter,] <-out$counts
                  out.convg[niter] <- out$convergence
                  out.msg[niter] <- out$message
                  OnBound[niter,1:6,1] <- out$par[1:6] <= -20
                  OnBound[niter,1:6,2] <- out$par[1:6] >= 20
                  if (NumModels==1 && Disp) {
                    if (out$value < ObjectiveFunctionMin) {
                      ObjectiveFunctionMin <- out$value
                      cat(paste(string,'-2LogL = ',as.character(2*out$value),'; best thus far ...'), sep=" ","\n")
                    } else {
                      cat(paste(string,'-2LogL = ',as.character(2*out$value)), sep=" ","\n")}
                  }
                }
              }
            }
          }
        }
      }
      ObjectiveFunctionMin <- min(out.value)
      minIndex <- which.min(out.value)
      temp.pars <- out.par[minIndex,1:npars]
      temp.counts <- out.counts[minIndex,]
      temp.convg <- out.convg[minIndex]
      temp.msg <- out.msg[minIndex]
      temp.OnBound <- rbind(OnBound[minIndex,,1], OnBound[minIndex,,2])
      LogL <- 2*ObjectiveFunctionMin
      BIC <- 2*ObjectiveFunctionMin + (npars-kita-kita2)*log(NforBIC)
      if (!det) BIC2 <- 2*ObjectiveFunctionMin + (npars-kita-kita2-1)*log(NforBIC)
      ifelse(useBIC, Crit <- BIC, Crit <- LogL)
      doit <- isTRUE(useBIC || (nm==1 || !any(temp.pars[pstn]==0)))
      if (Crit<CritMin && doit) {
        CritMin <- Crit
        FinalBIC <- BIC
        if (!det) FinalBIC <- c(BIC, BIC2)
        FinalLogL <- LogL
        ChosenModel <- c(ModelLoop1, ModelLoop2)
        Final.npars <- npars
        Final.pars <- temp.pars
        Final.counts <- temp.counts
        Final.convg <- temp.convg
        Final.msg <- temp.msg 
        Final.OnBound <- temp.OnBound
        if (NumModels>1 && Disp) {
          if(useBIC){
            cat(paste(stringm,'BIC =',as.character(Crit),'; best thus far ...'), sep=" ","\n")
          } else {
            cat(paste(stringm,'-2LogL =',as.character(Crit),'; best thus far ...'), sep=" ","\n")}
        }
      } else if (NumModels>1 && Disp) {
        if(useBIC){
          cat(paste(stringm,'BIC =',as.character(Crit)), sep=" ","\n")
        } else {
          cat(paste(stringm,'-2LogL =',as.character(Crit)), sep=" ","\n")}
      }
    }
  }
  npars <- Final.npars; pars <- Final.pars; BIC <- FinalBIC; LogL <- FinalLogL
# extract estimated parameters, fix misleading kappas, and check boundary conditions
  all.pars <- GetParVec(pars, ChosenModel, logs, Bounds)
  Alpha_st <- all.pars[1]; Alpha_t <- all.pars[2]
  Beta_st <- all.pars[3]; Beta_t <- all.pars[4]
  Delta_1 <- all.pars[5]; Delta_2 <- all.pars[6]
  lapses <- all.pars[-1:-6]
  warn <-c()
  if (Final.OnBound[1,2]) {warn <- c(warn, ' lower_Alpha ')}
  if (Final.OnBound[2,2]) {warn <- c(warn, ' upper_Alpha ')}
  if (Final.OnBound[1,4]) {warn <- c(warn, ' lower_Beta ')}
  if (Final.OnBound[2,4]) {warn <- c(warn, ' upper_Beta ')}
  if (Final.OnBound[1,5]) {warn <- c(warn, ' lower_Delta1 ')}
  if (Final.OnBound[2,5]) {warn <- c(warn, ' upper_Delta1 ')}
  if (Final.OnBound[1,6] && WidthBounds[1]>0) {warn <- c(warn, ' lower_Width ')}
  if (Final.OnBound[2,6]) {warn <- c(warn, ' upper_Width ')}
  if (is.null(warn)){ warn <- ' none '}
# compute PSE and threshold, if applicable
  if (det) {
    PSE <- 'not applicable'
    DL <- 'not applicable'
    Thr_84 <- muinv(Alpha_t,Beta_t,qnorm(0.84,0,1)*sqrt(2))
  } else {
    PSE <- muinv(Alpha_t,Beta_t,mu(Standard,Alpha_st,Beta_st))
    DL <- muinv(Alpha_t,Beta_t,mu(Standard,Alpha_st,Beta_st)+qnorm(0.75,0,1)*sqrt(2)) - PSE
    Thr_84 <- 'not applicable'
  }
### Goodness of fit test ###
  # observed frequencies
  O <- c(F1, U1, S1, F2, U2, S2)
  # number of observations per order of presentation and stimulus level
  n_1 <- F1 + U1 + S1
  n_2 <- F2 + U2 + S2
  # theoretical probabilities
  p.output <- Psy(Standard, Lev, Alpha_st, Beta_st, Alpha_t, Beta_t, Delta_1, Delta_2, lapses)
  P_F1 <- p.output[1,]; P_U1 <- p.output[2,]; P_S1 <- p.output[3,]
  P_F2 <- p.output[4,]; P_U2 <- p.output[5,]; P_S2 <- p.output[6,]
  # expectations
  E <- c(P_F1*n_1, P_U1*n_1, P_S1*n_1, P_F2*n_2, P_U2*n_2, P_S2*n_2)
  # degrees of freedom
  ifelse (ter, factor <- 3, factor <- 2)
  dof <- (factor-1)*sum(n_1>0) + (factor-1)*sum(n_2>0) - (npars-kita-kita2)
  if (!det) dof <- c(dof, dof+1)
  # index of fit and significance
  EE <- E[E>0]; OO <- O[E>0]
  G2 <- 2*sum(OO*log(OO/EE),na.rm=T)
  X2 <- sum((OO-EE)^2/EE,na.rm=T)
  dof2 <- dof; dof2[dof<=0] <- -1; oldw <- getOption("warn"); options(warn = -1)
  pG2 <- pchisq(G2, df=dof2, lower.tail=F)
  pX2 <- pchisq(X2, df=dof2, lower.tail=F)
  options(warn = oldw)
  params <- c(Alpha_st, Alpha_t, Beta_st, Beta_t, Delta_1, Delta_2, lapses)
  if (Plot) {plot_results(params, Standard, Lev, F1, U1, S1, F2, U2, S2, PSE, Thr_84, logs)}
# create report
# rearrange parameters to return
  if (ChosenModel[1]==0) {params[7:15] <- NA
    } else if (ChosenModel[1]==2) {params[9] <- NA; params[14:15] <- NA
    } else if (ChosenModel[1]==3) {params[8] <- NA; params[12:13] <- NA
    } else if (ChosenModel[1]==4) {params[7] <- NA; params[10:11] <- NA
    } else if (ChosenModel[1]==5) {params[8:9] <- NA; params[12:15] <- NA
    } else if (ChosenModel[1]==6) {params[7] <- NA; params[9] <- NA
                                   params[10:11] <- NA; params[14:15] <- NA
    } else if (ChosenModel[1]==7) {params[7:8] <- NA; params[10:13] <- NA
  }
  if (ChosenModel[2]==0) {params[16:24] <- NA
    } else if (ChosenModel[2]==2) {params[18] <- NA; params[23:24] <- NA
    } else if (ChosenModel[2]==3) {params[17] <- NA; params[21:22] <- NA
    } else if (ChosenModel[2]==4) {params[16] <- NA; params[19:20] <- NA
    } else if (ChosenModel[2]==5) {params[17:18] <- NA; params[21:24] <- NA
    } else if (ChosenModel[2]==6) {params[16] <- NA; params[18] <- NA
                                   params[19:20] <- NA; params[23:24] <- NA
    } else if (ChosenModel[2]==7) {params[16:17] <- NA; params[19:22] <- NA
  }
  if (noU) params[c(6, 8, 12, 13, 17, 21, 22)] <- NA
  ifelse (det, Type2 <- 'same (detection)', Type2 <- Type)
  ifelse (NumModels==1, Criterion2 <- 'not applicable', Criterion2 <- Criterion)
  if (ter) {
    Format2 <- paste(Format, ' (respond first, second, or uncertain)')
  } else if (bin) {
    Format2 <- paste(Format, ' (respond first or second, guessing when uncertain)')
  } else if (equ) {
    Format2 <- paste(Format, ' (respond same or different)')
  }
  numfree <- npars-kita-kita2
  if (!det) numfree <- c(numfree, numfree-1)
  report <- list(Problem = 'Fit of the indecision model to dual-presentation data; L-BFGS-B',
                 optim_output = c(Final.convg, Final.counts[1]),
                 Data = Data,
                 Format = Format2,
                 Standard = Standard,
                 UserModel = Model,
                 FittedModel = ChosenModel,
                 Criterion = Criterion2,
                 Type = Type2,
                 NumFreeParameters = numfree,
                 NumCells = factor*sum(n_1>0) + factor*sum(n_2>0),
                 NumExpBelow5 = sum(E<5),
                 NumExpBelow5_ObsAbove0 = sum((E<5)*(O>0)),
                 NumExpBelow1 = sum(E<1),
                 NumExpBelow1_ObsAbove0 = sum((E<1)*(O>0)),
                 DegreesOfFreedom = dof,
                 ChiSquareStatistic = X2,
                 ChiSquareP_value = pX2,
                 LikelihoodRatioStatistic = G2,
                 LikelihoodRatioP_value = pG2,
                 BIC = BIC,
                 Neg2LogL = LogL,
                 ALphaBounds = AlphaBounds,
                 BetaBounds = BetaBounds,
                 Delta1Bounds = Delta1Bounds,
                 WidthBounds = WidthBounds,
                 BoundariesReached = warn,
                 Alpha_t = params[2],
                 Beta_t = params[4],
                 Mu_s_at_StandardLevel = mu(Standard,params[1],params[3]),
                 Mu_t_at_StandardLevel = mu(Standard,params[2],params[4]),
                 Delta_1 = params[5],
                 Delta_2 = params[6],
                 Epsilon_F_1 = params[7],
                 Epsilon_U_1 = params[8],
                 Epsilon_S_1 = params[9],
                 Kappa_FintoU_1 = params[10],
                 Kappa_FintoS_1 = params[11],
                 Kappa_UintoF_1 = params[12],
                 Kappa_UintoS_1 = params[13],
                 Kappa_SintoF_1 = params[14],
                 Kappa_SintoU_1 = params[15],
                 Epsilon_F_2 = params[16],
                 Epsilon_U_2 = params[17],
                 Epsilon_S_2 = params[18],
                 Kappa_FintoU_2 = params[19],
                 Kappa_FintoS_2 = params[20],
                 Kappa_UintoF_2 = params[21],
                 Kappa_UintoS_2 = params[22],
                 Kappa_SintoF_2 = params[23],
                 Kappa_SintoU_2 = params[24],
                 PSE = PSE,
                 DL = DL,
                 Threshold_84 = Thr_84)
  return(report)
}

###############################
### Psychophysical function ###
###############################
mu <- function(x, a, b) {
  x1 <- (x-a)/b
  x2 <- x1<700
  y <- colSums(rbind(x2*log(1+2*exp(x1)), (1-x2)*(log(2)+x1)),na.rm=T)
  return(y)
}
#######################################
### Inverse psychophysical function ###
#######################################
muinv <- function(a, b, y) {
  y1 <- y<700
  x <- colSums(rbind(y1*(a+b*log((exp(y)-1)/2)), (1-y1)*((y-log(2))*b+a)), na.rm=T)
  return(x)
}
##############################
### Psychometric functions ###
##############################
Psy <- function(st, t, a_st, b_st, a_t, b_t, d_1, d_2, l) {
  mu_t <- mu(t,a_t,b_t)
  mu_st <- mu(st,a_st,b_st)
  p <- matrix(NA, nrow=6, ncol=length(t))
# test first
  l1 <- l[1]; lU <- l[2]; l2 <- l[3]
  k1U <- l[4]; k12 <- l[5]; kU1 <- l[6]; kU2 <- l[7]; k21 <- l[8]; k2U <- l[9]
  mudiff <- mu_st - mu_t
  p_l <- pnorm(d_1,mudiff,sqrt(2),lower.tail=T)
  p_r <- pnorm(d_2,mudiff,sqrt(2),lower.tail=F)
  p_c <- 1-p_l-p_r
  p_l <- pmin(pmax(p_l, 0), 1)
  p_r <- pmin(pmax(p_r, 0), 1)
  p_c <- pmin(pmax(p_c, 0), 1)
  p[1,] <- (1-l1)*p_l + lU*kU1*p_c + l2*k21*p_r
  p[2,] <- l1*k1U*p_l + (1-lU)*p_c + l2*k2U*p_r
  p[3,] <- l1*k12*p_l + lU*kU2*p_c + (1-l2)*p_r
# test second
  l1 <- l[10]; lU <- l[11]; l2 <- l[12]
  k1U <- l[13]; k12 <- l[14]; kU1 <- l[15]; kU2 <- l[16]; k21 <- l[17]; k2U <- l[18]
  mudiff <- mu_t - mu_st
  p_l <- pnorm(d_1,mudiff,sqrt(2),lower.tail=T)
  p_r <- pnorm(d_2,mudiff,sqrt(2),lower.tail=F)
  p_c <- 1-p_l-p_r
  p_l <- pmin(pmax(p_l, 0), 1)
  p_r <- pmin(pmax(p_r, 0), 1)
  p_c <- pmin(pmax(p_c, 0), 1)
  p[4,] <- (1-l1)*p_l + lU*kU1*p_c + l2*k21*p_r
  p[5,] <- l1*k1U*p_l + (1-lU)*p_c + l2*k2U*p_r
  p[6,] <- l1*k12*p_l + lU*kU2*p_c + (1-l2)*p_r
  return(p)
}
#################################################
### Get parameters out of vector of estimates ###
#################################################
GetParVec <- function (p, Model, logs, Bounds) {
  npars <- length(p)
  p1 <- p>700
  p <- colSums(rbind((1-p1)*(Bounds[1,1:npars]+Bounds[2,1:npars]*exp(p))/(1+exp(p)),
                     p1*Bounds[2,1:npars]), na.rm=T)
  if (npars>6) {
    p[which(p[7:npars] < 0.001)+6] <- 0
    p[which(p[7:npars] > 0.999)+6] <- 1
  }
  Alpha_st <- p[1]; Alpha_t <- p[2]; Beta_st <- p[3]; Beta_t <- p[4]; Delta_1 <- p[5]; Delta_2 <- p[5]+p[6]
  if (logs[1]) {Alpha_st <- Alpha_t; Beta_st <- Beta_t}
  if (logs[6]) Delta_2 <- Delta_1
  lapses <- c(); add <- 0
  for (i in c(1,2)) {
    if (Model[i]==0) {
      lapses <- c(lapses, rep(0,times=9)); add <- 0
    } else if (Model[i]==1) {
      lapses <- c(lapses, p[add+(7:9)], p[add+10], 1-p[add+10], p[add+11], 1-p[add+11], p[add+12], 1-p[add+12]); add <- 6
    } else if (Model[i]==2) {
      lapses <- c(lapses, p[add+(7:8)], 0, p[add+9], 1-p[add+9], p[add+10], 1-p[add+10], 0, 0); add <- 4
    } else if (Model[i]==3) {
      lapses <- c(lapses, p[add+7], 0, p[add+8], p[add+9], 1-p[add+9], 0, 0, p[add+10], 1-p[add+10]); add <- 4
    } else if (Model[i]==4) {
      lapses <- c(lapses, 0, p[add+7], p[add+8], 0, 0, p[add+9], 1-p[add+9], p[add+10], 1-p[add+10]); add <- 4
    } else if (Model[i]==5) {
      lapses <- c(lapses, p[add+7], 0, 0, p[add+8], 1-p[add+8], 0, 0, 0, 0); add <- 2
    } else if (Model[i]==6) {
      lapses <- c(lapses, 0, p[add+7], 0, 0, 0, p[add+8], 1-p[add+8], 0, 0); add <- 2
    } else if (Model[i]==7) {
      lapses <- c(lapses, 0, 0, p[add+7], 0, 0, 0, 0, p[add+8], 1-p[add+8]); add <- 2
    }
  }
  if (logs[3]) {
    lapses[2] <- 1; lapses[11] <- 1
    lapses[4] <- 0; lapses[5] <- 1; lapses[13] <- 0; lapses[14] <- 1
    lapses[8] <- 1; lapses[9] <- 0; lapses[17] <- 1; lapses[18] <- 0
  }
  if (logs[4]) {
    lapses[1] <- 1; lapses[10] <- 1
    lapses[6] <- 0; lapses[7] <- 1; lapses[15] <- 0; lapses[16] <- 1
    lapses[8] <- 0; lapses[9] <- 1; lapses[17] <- 0; lapses[18] <- 1
  }
  all.pars <- c(Alpha_st, Alpha_t, Beta_st, Beta_t, Delta_1, Delta_2, lapses)
  return(all.pars)
}
###########################
### Likelihood function ###
###########################
LogLikelihood <- function(x, F1, U1, S1, F2, U2, S2, Standard, Lev, Models, logs, Bounds) {
  all.pars <- GetParVec(x, Models, logs, Bounds)
  lapses <- all.pars[-1:-6]
  if (any(lapses<0) || any (lapses>1)) {
    L <- 1.0e10
  } else if (any(!is.finite(all.pars)) || any (is.complex(all.pars))) { 
    L <- 1.0e10
  } else {
    p.output <- Psy(Standard, Lev, all.pars[1], all.pars[3], all.pars[2], all.pars[4],
                    all.pars[5], all.pars[6], lapses)
    P_F1 <- p.output[1,]; P_U1 <- p.output[2,]; P_S1 <- p.output[3,]
    P_F2 <- p.output[4,]; P_U2 <- p.output[5,]; P_S2 <- p.output[6,]
    L <- -sum(c(F1*log(P_F1), U1*log(P_U1), S1*log(P_S1),
                F2*log(P_F2), U2*log(P_U2), S2*log(P_S2)), na.rm=T)
    if (!is.finite(L) || is.complex (L)) {L <- 1.0e10}
  }
  return(L)
}
########################
### Plot the results ###
########################
plot_results <- function(pars, Standard, Lev, F1, U1, S1, F2, U2, S2, PSE, Thr_84, logs) {
  Alpha_st <- pars[1]; Alpha_t <- pars[2]; Beta_st <- pars[3]; Beta_t <- pars[4]
  Delta_1 <- pars[5]; Delta_2 <- pars[6]; lapses <- pars[7:24]
  same <- logs[1]; ter <- logs[2]; bin <- logs[3]; equ <- logs[4]; det <- logs[5]
  xinf <- min(Lev);  xsup <- max(Lev)
  step <- (xsup-xinf)/800
  xval <- seq(xinf,xsup,step)
  psycho <- Psy(Standard, xval, Alpha_st, Beta_st, Alpha_t, Beta_t, Delta_1, Delta_2, lapses)
  P_F1 <- psycho[1,]; P_U1 <- psycho[2,]; P_S1 <- psycho[3,]
  P_F2 <- psycho[4,]; P_U2 <- psycho[5,]; P_S2 <- psycho[6,]
  windows(5,5, rescale='R')
  par(mai=c(0.8,0.5,0.8,0.1), cex=1.05, mex=0.8, xaxs='i', yaxs='i', tck=-0.03, xpd=T,
      family='sans', pty='s',las=1, pch=19)
  lw <- 3 # line width#
  n_1 <- F1 + U1 + S1
  n_2 <- F2 + U2 + S2
  plot(c(xinf,xsup), c(0,1), type="n",
       xlab="Stimulus level", ylab="Probability of response", main = "")
  if (ter) {
    title(main = 
            expression(bold(paste("Test ", 1^st,": ", phantom(paste("F U S   Test ", 2^nd,": ", "F U S")))))
          , cex=0.9)
    title(main = 
            expression(bold(paste(phantom(paste("Test ", 1^st,": ")), "F", phantom(paste("U S   Test ", 2^nd,": F U S")))))
          , cex=0.9, col.main="blue")
    title(main = 
            expression(bold(paste(phantom(paste("Test ", 1^st,": F")), "U", phantom(paste("S   Test ", 2^nd,": F U S")))))
          , cex=0.9, col.main="black")
    title(main = 
            expression(bold(paste(phantom(paste("Test ", 1^st,": F U")), "S", phantom(paste("   Test ", 2^nd,": F U S")))))
          , cex=0.9, col.main="red")
    title(main = 
            expression(bold(paste(phantom(paste("Test ", 1^st,": F U S")), "   Test ", 2^nd,": ", phantom("F U S"))))
          , cex=0.9, col.main="black")
    title(main = 
            expression(bold(paste(phantom(paste("Test ", 1^st,": F U S   Test ",2^nd,": ")),"F", phantom("U S"))))
          , cex=0.9, col.main="pink")
    title(main = 
            expression(bold(paste(phantom(paste("Test ", 1^st,": F U S   Test ",2^nd,": F")),"U", phantom("S"))))
          , cex=0.9, col.main="gray")
    title(main = 
            expression(bold(paste(phantom(paste("Test ", 1^st,": F U S   Test ",2^nd,": F U")),"S")))
          , cex=0.9, col.main="cyan")
  } else if (bin) {
    title(main = 
            expression(bold(paste("Test ", 1^st,": ", phantom(paste("F   Test ", 2^nd,": S")))))
          , cex=0.9)
    title(main = 
            expression(bold(paste(phantom(paste("Test ", 1^st,": ")), "F", phantom(paste("   Test ", 2^nd,": S")))))
          , cex=0.9, col.main="blue")
    title(main = 
            expression(bold(paste(phantom(paste("Test ", 1^st,": F")), "   Test ", 2^nd,": ", phantom("S"))))
          , cex=0.9, col.main="black")
    title(main = 
            expression(bold(paste(phantom(paste("Test ", 1^st,": F   Test ", 2^nd,": ")), "S")))
          , cex=0.9, col.main="cyan")
  } else if (equ) {
    title(main = 
            expression(bold(paste("Test ", 1^st,": same   Test ", 2^nd,": ", phantom("same"))))
          , cex=0.9)
    title(main = 
            expression(bold(paste(phantom(paste("Test ", 1^st,": same   Test ", 2^nd,": ")), "same")))
          , cex=0.9, col.main="gray")
  }
  if (!equ) {
    lines(xval, P_F1, type='l', col='blue', lwd=lw)
    lines(xval, P_S2, type='l', col='cyan', lwd=lw)
    points(Lev, F1/n_1, type='p', col='blue', lwd=lw)
    points(Lev, S2/n_2, type='p', col='cyan', lwd=lw)
    if (ter) {
      lines(xval, P_S1, col='red', lwd=lw)
      lines(xval, P_F2, col='pink', lwd=lw)
      points(Lev, S1/n_1, type='p', col='red', lwd=lw)
      points(Lev, F2/n_2, type='p', col='pink', lwd=lw)
    }
  }
  if (!bin) {
    lines(xval, P_U1, type='l', col='black', lwd=lw)
    lines(xval, P_U2, type='l', col='gray', lwd=lw)
    points(Lev, U1/n_1, type='p', col='black', lwd=lw)
    points(Lev, U2/n_2, type='p', col='gray', lwd=lw)
  }
  if (!det) {
    lines(c(Standard, Standard),c(0, 1),lty=3, col='black')
    if (is.double(PSE)) {lines(c(PSE, PSE),c(0, 1),col='black')
  } else {
    lines(c(Thr_84, Thr_84),c(0, 1),col='black')}
  }
  #################
  # second figure #
  #################
  #Part 1
  windows(18,6, rescale='R')
  par(mfrow=c(1,3), mai=c(0.8,0.5,0.8,0.1), cex=1.05, mex=0.8, xaxs='i', yaxs='i', tck=-0.03, xpd=T, 
      family='sans', pty='s',las=1, pch=16)
  mu_st <- mu(Standard,Alpha_st,Beta_st)
  yval <- mu(xval,Alpha_t,Beta_t)
  xy <- c(xinf, xsup, min(yval), max(yval))
  plot(xy[1:2], xy[3:4], type="n", adj=0.5, axes=T, cex=0.9,
       xlab='Stimulus level', ylab='Subjective level',
       main='Psychophysical function')
  lines (xval, yval,type='l',col='black', lwd=lw/2)
  if (!det) {
    lines(Standard, mu_st, type='p', col='blue', lwd=lw)
    text(Standard,mu_st,labels='   Standard', pos=4, offset=0.25,cex=0.75)
    lines(c(xinf, Standard, Standard),c(mu_st, mu_st, xy[3]),lty=3,col='black')
    if (is.double(PSE) && !same) {
      lines(c(xinf, PSE, PSE),c(mu_st, mu_st, xy[3]),lty=3,col='black')
      text(PSE,xy[3]+0.08*(xy[4]-xy[3]),labels=paste(' PSE = ',round(PSE, digits=3)),
           pos=4, offset=0.25, cex=0.75)
    }
  } else {
    mu_thr <- mu(Thr_84,Alpha_t,Beta_t)
    lines(c(xinf, Thr_84, Thr_84),c(mu_thr, mu_thr, xy[3]),lty=3,col='black')
    text(Thr_84,xy[3]+0.08*(xy[4]-xy[3]),
         labels=substitute(paste(theta,"=",label),list(label=Thr_84)), 
         pos=4, offset=0.5, cex=0.75)
  }
  xpos <- xinf+0.05*(xsup-xinf)
  ypos <-  xy[3]+0.9*(xy[4]-xy[3])
  text(xpos,ypos,labels=substitute(paste(alpha[t],"=",label),list(label=Alpha_t)), pos=4, cex=0.75)
  xpos <- xinf+0.05*(xsup-xinf)
  ypos <- xy[3]+0.8*(xy[4]-xy[3])
  text(xpos,ypos,labels=substitute(paste(beta[t],"=",label),list(label=Beta_t)),pos=4, cex=0.75)
  #Part 2
  xsup2 <- max(abs(c(8, Delta_1, Delta_2))); xsup2 <- ceiling(xsup2); xinf2 <- -xsup2
  step2 <- (xsup2-xinf2)/800
  xval2 <- seq(xinf2,xsup2,step2)
  yval <- dnorm(xval2,0,sqrt(2))
  plot(c(xinf2,xsup2),c(0, 1.4*dnorm(0,0,sqrt(2))), type="n", adj=0.5, axes=F,cex=0.9,
       xlab='Decision variable', ylab='',
       main='Decision boundaries')
  lines (xval2,yval,type='l',col='black',lwd=lw)
  lines (c(0,0),c(0,dnorm(0,0,sqrt(2))),lty=3,col='black')
  yval2 <- 1.2*dnorm(0,0,sqrt(2))
  lines(c(Delta_1,Delta_1),c(0,yval2),lty=2, col='black', lwd=lw/2)
  lines(c(Delta_2,Delta_2),c(0,yval2),lty=2, col='black', lwd=lw/2)
  lines(c(xinf2,xsup2),c(0,0),lty=1, col='black', lwd=lw/2)
  text(Delta_1, yval2, pos=2,cex=0.75,
       labels=substitute(paste(delta[1],"=",label),list(label=Delta_1)))
  text(Delta_2, yval2, pos=4, cex=0.75,
       labels=substitute(paste(delta[2],"=",label),list(label=Delta_2)))
  text(0,0,pos=1,labels='0')
  #Part 3
  psycho_0 <- Psy(Standard, xval, Alpha_st, Beta_st, Alpha_t, Beta_t, Delta_1, Delta_2, lapses*0)
  plot(xy[1:2], c(0,1), type="n", cex=0.9,
       xlab='Stimulus level', ylab='Probability of response',
       main=expression(bold(paste('Ternary functions with all ', epsilon, ' = 0'))))
  lines(xval,psycho_0[1,],col='blue', type='l', lwd=lw)
  lines(xval,psycho_0[2,],col='black', type='l',lwd=lw)
  lines(xval,psycho_0[3,],col='red', type='l', lwd=lw)
  lines(xval,psycho_0[4,],col='pink', type='l', lwd=lw)#[1 0.4 0.6]
  lines(xval,psycho_0[5,],col='gray', type='l', lwd=lw)#[0.5 0.5 0.5]
  lines(xval,psycho_0[6,],col='cyan', type='l', lwd=lw)
  if (!det) {
    lines(c(Standard, Standard),c(0,1),col='black', lty=3)
    if (is.double(PSE)) lines(c(PSE, PSE),c(0, 1),col='black')
  } else {
    lines(c(Thr_84, Thr_84),c(0,1),col='black')
  }
}
