# Supplementary material for: The Indecision Model of Psychophysical Performance in Dual-Presentation Tasks: Parameter Estimation and Comparative Analysis of Response Formats
Source: Front Psychol. 2017 Jul 12;8:1142. doi: 10.3389/fpsyg.2017.01142 (PMC5506217; doi:10.3389/fpsyg.2017.01142)
Supplement: Supplementary file 1 [file Presentation1.zip › matlab/fit_TIM_2P.m]

function [report] = fit_TIM_2P(Data, Standard, Format, ...
                    AlphaBounds, BetaBounds, Delta1Bounds, WidthBounds, ...
                    AlphaStart, BetaStart, Delta1Start, WidthStart, EpsStart, KappaStart, ...
                    Model, Criterion, Type, Plot, Disp)
%
% Fit the ternary indecision model to detection or discrimination data from
% a dual-presentation task
%
% Usage:
%
%   o = fit_TIM_2P(Data, Standard, Format, AlphaBounds, BetaBounds, Delta1Bounds, WidthBounds, ...
%                  AlphaStart, BetaStart, Delta1Start, WidthStart, EpsStart, KappaStart, ...
%                  Model, Criterion, Type, Plot, Disp)
%
% Arguments:
%
% - Data:         7-by-N array with data from the dual-presentaion task. The first row gives the
%                 N levels of the test stimulus; rows 2-4 respectively give the count of "first",
%                 "undecided", and "second" responses at each level when the test stimulus was
%                 presented in the first interval/position; rows 5-7 analogously give the count
%                 of "first", "undecided", and "second" responses at each level when the test
%                 stimulus was presented in the second interval/position. If Format = '2AFC' or
%                 Format = 'equality', array Data still has the same number of rows but its content
%                 is subject to the constraints listed under argument Format below.
%
% - Standard:     Level of the standard stimulus. For detection data (i.e., with a nominally
%                 null standard), set Standard = -Inf; for discrimination data (i.e., with a
%                 non-null standard), set Standard to the appropriate level, in the same units
%                 in which levels of the test stimulus are given in the first row of array Data.
%
% - Format:       String 'ternary', '2AFC', or 'equality' to indicate that data were collected
%                 with a ternary response format (first, second, or undecided) a 2AFC response
%                 format (forcing first or second responses by guessing when uncertain), or the
%                 same-different response format (both stimuli are subjective equal or they are
%                 subjectively different). When Format = '2AFC', rows 3 and 6 of array Data must
%                 be filled with zeros (as no "undecided" responses are given under this format);
%                 When Format = 'equality', rows 2 and 5 of array Data must be filled with zeros
%                 (so "different" responses are stored as "second" responses). Case insensitive.
%
% - AlphaBounds:  2-element vector with the lower and upper bounds on Alpha_t. Reals.
%
% - BetaBounds:   2-element vector with the lower and upper bounds on Beta_t. Non-negative reals.
%
% - Delta1Bounds: 2-element vector with the lower and upper bounds on Delta_1. Reals.
%
% - WidthBounds:  2-element vector with the lower and upper bounds on the width of the central
%                 region in decision space (i.e., Delta_2 - Delta_1). Reals, with the lower bound
%                 equal to or greater than 0.
%
% - AlphaStart:   Starting value(s) for Alpha_t. Scalar or vector of reals.
%
% - BetaStart:    Starting value(s) for Beta_t. Scalar or vector of non-negative reals.
%
% - Delta1Start:  Starting value(s) for Delta_1. Scalar or vector of reals.
%
% - WidthStart:   Starting value(s) for width. Scalar or vector of non-negative reals.
%
% - EpsStart:     Starting value(s) for epsilon parameters. Scalar or vector of reals in [0,1].
%
% - KappaStart:   Starting value(s) for kappa parameters. Scalar or vector of reals in [0,1].
%
% - Model:        Choice of model to be fitted. An integer scalar in the range between 0 and 7
%                 implying different assumptions about error parameters (see the table below)
%                 that will be fitted to both presentation orders (i.e., test first and test
%                 second), a 2-element vector with components in the same range (describing the
%                 error model to be fitted to each presentation order), or the string 'best'
%                 (case insensitive) to find the best-fitting error model for each presentation
%                 order by the criterion of choice (see the next input argument). When Format =
%                 '2AFC', models 0, 3, 5, and 7 are not permitted because e_U must be in the
%                 fitted model; when Format = 'equality', models 0, 4, 6, and 7 are not permitted
%                 because e_F must be in the fitted model. Setting Model = 'best' takes these
%                 constraints into account when searching for the best-fitting model.
%
%                              -------------
%                    Model #   e_F  e_U  e_S
%                    -------   -------------
%                          0    x    x    x
%                          1    o    o    o
%                          2    o    o    x
%                          3    o    x    o
%                          4    x    o    o
%                          5    o    x    x
%                          6    x    o    x
%                          7    x    x    o
%                    -------------------------
%                            x : parameter is not included in the model
%                            o : parameter is included in the model
%
% - Criterion:    Choice of criterion when Model = 'best'. Options are 'LogL' (to use the value
%                 of the negative log-likelihood) or 'BIC' (to use the value of the Bayesian
%                 Information Criterion instead). String, case insensitive. Not used (though
%                 required) when argument Model is not the string 'best'.
%
% - Type:         The string 'same' (when the same psychophysical function holds for test and
%                 standard stimuli) or the string 'diff' (when different psychophysical functions
%                 are assumed to hold for test and standard stimuli). Not used (though required)
%                 for detection data (i.e., when Standard = -Inf).
%
% - Plot:         Option to plot data and fitted functions. Logical scalar.
%
% - Disp:         Option to issue warnings or display progress information. Logical scalar.
%
%
% Output: The output is a structure including parameter estimates and goodness-of-fit
%         measures and p-values.
%
% Further details:  Garc�a-P�rez, M.A. & Alcal�-Quintana, R. (2017). The indecision model of
%                      psychophysical performance in dual-presentation tasks: Parameter
%                      estimation and comparative analysis of response formats. Frontiers in
%                      Psychology, 8:1142. https://doi.org/10.3389/fpsyg.2017.01142
%

AlphaBounds = sort(reshape(AlphaBounds,1,2));
BetaBounds = sort(reshape(BetaBounds,1,2));
Delta1Bounds = sort(reshape(Delta1Bounds,1,2));
WidthBounds = sort(reshape(WidthBounds,1,2));
% ------------------Check conditions---------------------------------------
if ndims(Data)>2 || size(Data,1)~=7 || ~isnumeric(Data) || ~isreal(Data)
  error('Invalid Data (must be a 2D numeric matrix with 7 rows)')
elseif ~isnumeric(Standard) || ~isreal(Standard) || ~isscalar(Standard) || ...
       (isinf(Standard) && Standard>0)
  error('Invalid Standard (must be a real scalar, including -Inf)')
elseif ~strcmpi(Format,'ternary') && ~strcmpi(Format,'2AFC') && ~strcmpi(Format,'equality')
  error('Wrong Format (must be ''ternary'', ''2AFC'', or ''equality'', case insensitive)')
elseif ~isnumeric(AlphaBounds) || ~isreal(AlphaBounds)
  error('Invalid AlphaBounds (must be reals)')
elseif numel(AlphaBounds)~=2
  error('Invalid size of AlphaBounds (must have two components only)')
elseif AlphaBounds(1)==AlphaBounds(2)
  error('Invalid contents of AlphaBounds (components must have different values)')
elseif ~isnumeric(BetaBounds) || ~isreal(BetaBounds) || any(BetaBounds<0)
  error('Invalid BetaBounds (must be non-negative reals)')
elseif numel(BetaBounds)~=2
  error('Invalid size of BetaBounds (must have two components only)')
elseif BetaBounds(1)==BetaBounds(2)
  error('Invalid contents of BetaBounds (components must have different values)')
elseif ~isnumeric(Delta1Bounds) || ~isreal(Delta1Bounds)
  error('Invalid Delta1Bounds (must be reals)')
elseif numel(Delta1Bounds)~=2
  error('Invalid size of Delta1Bounds (must have two components only)')
elseif Delta1Bounds(1)==Delta1Bounds(2)
  error('Invalid contents of Delta1Bounds (components must have different values)')
elseif ~isnumeric(WidthBounds) || ~isreal(WidthBounds) || any(WidthBounds<0)
  error('Invalid WidthBounds (must be non-negative reals)')
elseif numel(WidthBounds)~=2
  error('Invalid size of WidthBounds (must have two components only)')
elseif ~strcmpi(Format,'2AFC') && WidthBounds(1)==WidthBounds(2)
  error('Invalid contents of WidthBounds (components must have different values)')
elseif strcmpi(Format,'2AFC') && WidthBounds(1)==WidthBounds(2) && WidthBounds(1)~=0
  error('Invalid contents of WidthBounds (for 2AFC data, components must have different values or zeros)')
elseif ~isnumeric(AlphaStart) || ~isreal(AlphaStart)
  error('Invalid AlphaStart (must be reals)')
elseif any(AlphaStart<AlphaBounds(1)) || any(AlphaStart>AlphaBounds(2))
  error('Invalid AlphaStart (one or more values are not within AlphaBounds)')
elseif ~isnumeric(BetaStart) || ~isreal(BetaStart) || any(BetaStart<0)
  error('Invalid BetaStart (must be non-negative reals)')
elseif any(BetaStart<BetaBounds(1)) || any(BetaStart>BetaBounds(2))
  error('Invalid BetaStart (one or more values are not within BetaBounds)')
elseif ~isnumeric(Delta1Start) || ~isreal(Delta1Start)
  error('Invalid Delta1Start (must be reals)')
elseif any(Delta1Start<Delta1Bounds(1)) || any(Delta1Start>Delta1Bounds(2))
  error('Invalid Delta1Start (one or more values are not within Delta1Bounds)')
elseif ~isnumeric(WidthStart) || ~isreal(WidthStart) || any(WidthStart<0)
  error('Invalid WidthStart (must be non-negative reals)')
elseif any(WidthStart<WidthBounds(1)) || any(WidthStart>WidthBounds(2))
  error('Invalid WidthStart (one or more values are not within WidthBounds)')
elseif ~isnumeric(EpsStart) || ~isreal(EpsStart) || any(EpsStart<0) || any(EpsStart>1)
  error('Invalid EpsStart (must be reals in [0,1])')
elseif ~isnumeric(KappaStart) || ~isreal(KappaStart) || any(KappaStart<0) || any(KappaStart>1)
  error('Invalid KappaStart (must be reals in [0,1])')
elseif any(any(Data(2:7,:)<0))
  error('Negative counts found in rows 2-7 of Data')
elseif strcmpi(Format,'2AFC') && any(any(Data([3 6],:)>0))
  error('Rows 3 and 6 of array Data must be filled with zeros when Format=''2AFC''')
elseif strcmpi(Format,'2AFC') && isnumeric(Model) && ...
       (any(Model)==0 || any(Model)==3 || any(Model)==5 || any(Model)==7)
  error('Model cannot be set to 0, 3, 5, or 7 when Format=''2AFC''')
elseif strcmpi(Format,'equality') && any(any(Data([2 5],:)>0))
  error('Rows 2 and 5 of array Data must be filled with zeros when Format=''equality''')
elseif strcmpi(Format,'equality') && isnumeric(Model) && ...
       (any(Model)==0 || any(Model)==4 || any(Model)==6 || any(Model)==7)
  error('Model cannot be set to 0, 4, 6, or 7 when Format=''equality''')
elseif ischar(Model) && ~strcmpi(Model,'best')
  error('Invalid value for Model (the only valid string is ''best'')')
elseif isnumeric(Model) && (numel(Model)>2 || ~isreal(Model) || any(mod(Model,1)~=0) || ...
                            any(Model<0) || any(Model>7))
  error('Invalid value for Model (components must be integers between 0 and 7)')
elseif ~strcmpi(Criterion,'BIC') && ~strcmpi(Criterion,'LogL')
  error('Wrong string for Criterion (must be ''LogL'' or ''BIC'', case insensitive)')
elseif ~strcmpi(Type,'same') && ~strcmpi(Type,'diff')
  error('Wrong string for Type (must be ''same'' or ''diff'', case insensitive)')
elseif ~islogical(Plot) || ~isscalar(Plot)
  error('Invalid value for Plot (must be a logical scalar)')
elseif ~islogical(Disp) || ~isscalar(Disp)
  error('Invalid value for Disp (must be a logical scalar)')
end
% ------------------Main---------------------------------------------------
s1 = warning('off','MATLAB:log:logOfZero');
s2 = warning('off','MATLAB:divideByZero');
AlphaStart = reshape(AlphaStart,1,numel(AlphaStart));
BetaStart = reshape(BetaStart,1,numel(BetaStart));
Delta1Start = reshape(Delta1Start,1,numel(Delta1Start));
WidthStart = reshape(WidthStart,1,numel(WidthStart));
EpsStart = reshape(EpsStart,1,numel(EpsStart));
KappaStart = reshape(KappaStart,1,numel(KappaStart));
useBIC = strcmpi(Criterion,'BIC');
same_mu = strcmpi(Type,'same') || isinf(Standard);
ter = strcmpi(Format,'ternary');
bin = strcmpi(Format,'2AFC');
equ = strcmpi(Format,'equality');
det = isinf(Standard);
noU = bin && WidthBounds(1)==WidthBounds(2);
logs = [same_mu ter bin equ det noU];
Lev = Data(1,:);
F1 = Data(2,:); U1 = Data(3,:); S1 = Data(4,:);
F2 = Data(5,:); U2 = Data(6,:); S2 = Data(7,:);
kita = 1;                         % alpha_s
if same_mu, kita = kita+1; end    % mu_s(x_s)
if ~ter, kita = kita+2; end       % eps_{U,m}=1 or eps_{F,m}=1
if noU, kita = kita+3; end        % delta_2, kappa_{U-F,1}, and kappa_{U-F,2}
NforBIC = sum(sum([F1; U1; S1])>0) + sum(sum([F2; U2; S2])>0);
% choice of algorithm
options = optimset('MaxIter',500, 'MaxFunEvals',2000, ...
                   'TolCon',1e-4, 'TolFun',1e-4, 'TolX',1e-4, ...
                   'LargeScale','off', 'Display','off');
rel = version('-release'); rel = sscanf(rel,'%i4');
if rel==2008 || rel==2009, options = optimset(options, 'Algorithm', 'interior-point'); end
if rel>=2010, options = optimset(options, 'Algorithm', 'sqp'); end
if all(Model==0), EpsStart=0; KappaStart=0; end
if ischar(Model)
  if ter, Models1 = 0:7; end
  if bin, Models1 = [1 2 4 6]; end
  if equ, Models1 = [1 2 3 5]; end
  Models2 = Models1;
elseif numel(Model)==1
  Models1 = Model; Models2 = Model;
else
  Models1 = Model(1); Models2 = Model(2);
end
NumModels = numel(Models1)*numel(Models2);
NumIter=length(AlphaStart)*length(BetaStart)*length(Delta1Start)* ...
        length(WidthStart)*length(EpsStart)*length(KappaStart);
ChosenModel = NaN;
ObjectiveFunctionMin = Inf;
CritMin = realmax;
nm = 0;
for ModelLoop1=Models1
for ModelLoop2=Models2
  Models=[ModelLoop1 ModelLoop2];
  nm = nm+1;
  strm = ['Tried ',num2str(nm),' of ',num2str(NumModels),' models '];
  strm = [strm '(' num2str(Models,'%i,%i') '); '];
  % proceed through initial values
  niter = 0;
  iv_pars = NaN(NumIter,50);
  iv_value = NaN(NumIter,1);
  iv_flag = NaN(NumIter,1);
  iv_iterations = NaN(NumIter,1);
  iv_funcCount = NaN(NumIter,1);
  OnBound = NaN(NumIter,50,2);
  for AlphaInit = AlphaStart
  for BetaInit = BetaStart
  for Delta1Init = Delta1Start
  for WidthInit = WidthStart
  for EpsInit = EpsStart
  for KappaInit = KappaStart
    niter = niter+1;
    str = ['Tried ',num2str(niter),'/',num2str(NumIter),' sets of initial values; '];
    Initial = [AlphaInit AlphaInit BetaInit BetaInit Delta1Init WidthInit];
    lb = [AlphaBounds(1) AlphaBounds(1) BetaBounds(1) BetaBounds(1) ...
          Delta1Bounds(1) WidthBounds(1)];
    ub = [AlphaBounds(2) AlphaBounds(2) BetaBounds(2) BetaBounds(2) ...
          Delta1Bounds(2) WidthBounds(2)];
    pstn = [];  kita2 = 0;
    for i=1:2
      if Models(i)==1
        Initial = [Initial EpsInit EpsInit EpsInit KappaInit KappaInit KappaInit];
        lb = [lb 0 0 0 0 0 0]; ub = [ub 1 1 1 1 1 1];
        j = numel(Initial); pstn = [pstn j-5 j-4 j-3];
        if bin, Initial(j-4) = 0.9995; lb(j-4) = 0.999;
                Initial(j-2) = 0.0005; ub(j-2) = 0.001;
                Initial(j) = 0.9995; lb(j) = 0.999;
        end
        if equ, Initial(j-5) = 0.9995; lb(j-5) = 0.999;
                Initial(j-1) = 0.0005; ub(j-1) = 0.001;
                Initial(j) = 0.0005; ub(j) = 0.001;
        end
        if bin || equ, kita2 = kita2+2; end
      elseif Models(i)==2
        Initial = [Initial EpsInit EpsInit         KappaInit KappaInit          ];
        lb = [lb 0 0 0 0]; ub = [ub 1 1 1 1];
        j = numel(Initial); pstn = [pstn j-3 j-2];
        if bin, Initial(j-2) = 0.9995; lb(j-2) = 0.999;
                Initial(j-1) = 0.0005; ub(j-1) = 0.001;
        end
        if equ, Initial(j-3) = 0.9995; lb(j-3) = 0.999;
                Initial(j) = 0.0005; ub(j) = 0.001;
        end
        if bin || equ, kita2 = kita2+1; end
      elseif Models(i)==3
        Initial = [Initial EpsInit         EpsInit KappaInit           KappaInit];
        lb = [lb 0 0 0 0]; ub = [ub 1 1 1 1];
        j = numel(Initial); pstn = [pstn j-3 j-2];
        if equ, Initial(j-3) = 0.9995; lb(j-3) = 0.999;
                Initial(j) = 0.0005; ub(j) = 0.001;
        end
        if equ, kita2 = kita2+1; end
      elseif Models(i)==4
        Initial = [Initial         EpsInit EpsInit           KappaInit KappaInit];
        lb = [lb 0 0 0 0]; ub = [ub 1 1 1 1];
        j = numel(Initial); pstn = [pstn j-3 j-2];
        if bin, Initial(j-3) = 0.9995; lb(j-3) = 0.999;
                Initial(j) = 0.9995; lb(j) = 0.999;
        end
        if bin, kita2 = kita2+1; end
      elseif Models(i)==5
        Initial = [Initial EpsInit                 KappaInit                    ];
        lb = [lb 0 0]; ub = [ub 1 1];
        j = numel(Initial); pstn = [pstn j-1];
        if equ, Initial(j-1) = 0.9995; lb(j-1) = 0.999; end
      elseif Models(i)==6
        Initial = [Initial         EpsInit                   KappaInit          ];
        lb = [lb 0 0]; ub = [ub 1 1];
        j = numel(Initial); pstn = [pstn j-1];
        if bin, Initial(j-1) = 0.9995; lb(j-1) = 0.999; end
      elseif Models(i)==7
        Initial = [Initial                 EpsInit                     KappaInit];
        lb = [lb 0 0]; ub = [ub 1 1];
        j = numel(Initial); pstn = [pstn j-1];
      end
    end
    npars = length(Initial);
    % estimate parameters
    [xmin, value, flag, output] = fmincon(@LogLikelihood, Initial, ...
          [], [], [], [], lb, ub, [], options, ...
          F1, U1, S1, F2, U2, S2, Standard, Lev, Models, logs);
    iv_pars(niter,1:npars) = xmin;
    iv_value(niter) = value;
    iv_flag(niter) = flag;
    iv_iterations(niter) = output.iterations;
    iv_funcCount(niter) = output.funcCount;
    OnBound(niter,1:npars,1) = (xmin==lb);
    OnBound(niter,1:npars,2) = (xmin==ub);
    if NumModels==1 && Disp
      if value<ObjectiveFunctionMin
        ObjectiveFunctionMin = value;
        disp([str,'-2LogL = ',num2str(2*value),' ; best thus far ...'])
      else
        disp([str,'-2LogL = ',num2str(2*value)])
      end
    end
  end
  end
  end
  end
  end
  end
  [trash, best] = min(iv_value);
  temp_pars = iv_pars(best,1:npars);
  temp_flag = iv_flag(best);
  temp_iterations = iv_iterations(best);
  temp_funcCount = iv_funcCount(best);
  ObjectiveFunctionMin = iv_value(best);
  temp_OnBound = [OnBound(best,:,1); OnBound(best,:,2)];
  LogL = 2*ObjectiveFunctionMin;
  BIC = 2*ObjectiveFunctionMin + (npars-kita-kita2)*log(NforBIC);
  if ~det, BIC2 = 2*ObjectiveFunctionMin + (npars-kita-kita2-1)*log(NforBIC); end
  if useBIC, Crit = BIC; else Crit = LogL; end
  doit = useBIC || (nm==1 || ~any(temp_pars(pstn)==0));
  if Crit<CritMin && doit
    CritMin = Crit;
    FinalBIC = BIC; if ~det, FinalBIC = [BIC BIC2]; end
    FinalLogL = LogL;
    ChosenModel = [ModelLoop1 ModelLoop2];
    Final_flag = temp_flag;
    Final_npars = npars;
    Final_pars = temp_pars;
    Final_iterations = temp_iterations;
    Final_funcCount = temp_funcCount;
    Final_OnBound = temp_OnBound;
    if NumModels>1 && Disp
      if useBIC
        disp([strm,' BIC = ',num2str(Crit),' ; best thus far ...'])
      else
        disp([strm,' -2LogL = ',num2str(Crit),' ; best thus far ...'])
      end
    end
  elseif NumModels>1 && Disp
    if useBIC
      disp([strm,' BIC = ',num2str(Crit)])
    else
      disp([strm,' -2LogL = ',num2str(Crit)])
    end
  end
end
end
npars = Final_npars; pars = Final_pars; BIC = FinalBIC; LogL = FinalLogL;
% extract estimated parameters, fix misleading kappas, and check boundary conditions
[Alpha_st, Alpha_t, Beta_st, Beta_t, Delta_1, Delta_2, lapses] = GetParVec(pars, ChosenModel, logs);
warn=[];
if Final_OnBound(1,2)==1, warn=[warn ' lower_Alpha ']; end
if Final_OnBound(2,2)==1, warn=[warn ' upper_Alpha ']; end
if Final_OnBound(1,4)==1, warn=[warn ' lower_Beta ']; end
if Final_OnBound(2,4)==1, warn=[warn ' upper_Beta ']; end
if Final_OnBound(1,5)==1, warn=[warn ' lower_Delta1 ']; end
if Final_OnBound(2,5)==1, warn=[warn ' upper_Delta1 ']; end
if Final_OnBound(1,6)==1 && WidthBounds(1)>0, warn=[warn ' lower_Width ']; end
if Final_OnBound(2,6)==1, warn=[warn ' upper_Width ']; end
if numel(warn)==0, warn=' none '; end
% compute PSE and threshold, if applicable
if det
  PSE = 'not applicable';
  DL = 'not applicable';
  Thr_84 = muinv(Alpha_t,Beta_t,norminv(0.84,0,1)*sqrt(2));
else
  PSE = muinv(Alpha_t,Beta_t,mu(Standard,Alpha_st,Beta_st));
  DL = muinv(Alpha_t,Beta_t,mu(Standard,Alpha_st,Beta_st)+norminv(0.75,0,1)*sqrt(2)) - PSE;
  Thr_84 = 'not applicable';
end
% -----------------Goodness of fit test------------------------------------
% observed frequencies
O = [F1 U1 S1 F2 U2 S2];
% number of observations per order of presentation and stimulus level
n_1 = F1 + U1 + S1;
n_2 = F2 + U2 + S2;
% theoretical probabilities
[P_F1, P_U1, P_S1, P_F2, P_U2, P_S2] = ...
  Psy(Standard, Lev, Alpha_st, Beta_st, Alpha_t, Beta_t, Delta_1, Delta_2, lapses);
% expectations
E = [P_F1.*n_1 P_U1.*n_1 P_S1.*n_1 ...
     P_F2.*n_2 P_U2.*n_2 P_S2.*n_2];
% degrees of freedom
if ter, factor = 3; else factor = 2; end
df = (factor-1)*sum(n_1>0) + (factor-1)*sum(n_2>0) - (npars-kita-kita2);
if ~det, df = [df df+1]; end
% index of fit and significance
EE = E(E>0); OO = O(E>0);
G2 = 2*nansum(OO.*log(OO./EE));
X2 = nansum((OO-EE).^2./EE);
df2 = df; df2(df<=0) = -1;
pG2 = 1 - chi2cdf(G2, df2);
pX2 = 1 - chi2cdf(X2, df2);
params=[Alpha_st Alpha_t Beta_st Beta_t Delta_1 Delta_2 lapses];
if Plot, plot_results(params, Standard, Lev, F1, U1, S1, F2, U2, S2, PSE, Thr_84, logs); end
% create report
if ChosenModel(1)==0, params(7:15)=NaN;
elseif ChosenModel(1)==2, params(9)=NaN; params(14:15)=NaN;
elseif ChosenModel(1)==3, params(8)=NaN; params(12:13)=NaN;
elseif ChosenModel(1)==4, params(7)=NaN; params(10:11)=NaN;
elseif ChosenModel(1)==5, params(8:9)=NaN; params(12:15)=NaN;
elseif ChosenModel(1)==6, params(7)=NaN; params(9)=NaN; params(10:11)=NaN; params(14:15)=NaN;
elseif ChosenModel(1)==7, params(7:8)=NaN; params(10:13)=NaN;
end
if ChosenModel(2)==0, params(16:24)=NaN;
elseif ChosenModel(2)==2, params(18)=NaN; params(23:24)=NaN;
elseif ChosenModel(2)==3, params(17)=NaN; params(21:22)=NaN;
elseif ChosenModel(2)==4, params(16)=NaN; params(19:20)=NaN;
elseif ChosenModel(2)==5, params(17:18)=NaN; params(21:24)=NaN;
elseif ChosenModel(2)==6, params(16)=NaN; params(18)=NaN; params(19:20)=NaN; params(23:24)=NaN;
elseif ChosenModel(2)==7, params(16:17)=NaN; params(19:22)=NaN;
end
if noU, params([6 8 12 13 17 21 22])=NaN; end
Type2 = Type; if det, Type2 = 'same (detection)'; end
Criterion2 = Criterion; if NumModels==1, Criterion2 = 'not applicable'; end
if ter
  Format2 = [Format ' (respond first, second, or uncertain)'];
elseif bin
  Format2 = [Format ' (respond first or second, guessing when uncertain)'];
elseif equ
  Format2 = [Format ' (respond same or different)'];
end
numfree = npars-kita-kita2;
if ~det, numfree = [numfree numfree-1]; end
report = struct('Problem', ['Fit of the indecision model to dual-presentation data; ' output.algorithm],...
                'fmincon_output', [Final_flag Final_iterations Final_funcCount], ...
                'Data', Data,...
                'Format', Format2,...
                'Standard', Standard, ...
                'UserModel', Model, ...
                'FittedModel', ChosenModel, ...
                'Criterion', Criterion2, ...
                'Type', Type2, ...
                'NumFreeParameters', numfree, ...
                'NumCells', factor*sum(n_1>0) + factor*sum(n_2>0), ...
                'NumExpBelow5', sum(E<5), ...
                'NumExpBelow5_ObsAbove0', sum((E<5).*(O>0)), ...
                'NumExpBelow1', sum(E<1), ...
                'NumExpBelow1_ObsAbove0', sum((E<1).*(O>0)), ...
                'DegreesOfFreedom', df, ...
                'ChiSquareStatistic', X2, ...
                'ChiSquareP_value', pX2, ...
                'LikelihoodRatioStatistic', G2, ...
                'LikelihoodRatioP_value', pG2, ...
                'BIC', BIC, ...
                'Neg2LogL', LogL, ...
                'AlphaBounds', AlphaBounds, ...
                'BetaBounds', BetaBounds, ...
                'Delta1Bounds', Delta1Bounds, ...
                'WidthBounds', WidthBounds, ...
                'BoundariesReached', warn, ...
                'Alpha_t', params(2), ...
                'Beta_t', params(4), ...
                'Mu_s_at_StandardLevel', mu(Standard,params(1),params(3)), ...
                'Mu_t_at_StandardLevel', mu(Standard,params(2),params(4)), ...
                'Delta_1', params(5), ...
                'Delta_2', params(6), ...
                'Epsilon_F_1', params(7), ...
                'Epsilon_U_1', params(8), ...
                'Epsilon_S_1', params(9), ...
                'Kappa_FintoU_1', params(10), ...
                'Kappa_FintoS_1', params(11), ...
                'Kappa_UintoF_1', params(12), ...
                'Kappa_UintoS_1', params(13), ...
                'Kappa_SintoF_1', params(14), ...
                'Kappa_SintoU_1', params(15), ...
                'Epsilon_F_2', params(16), ...
                'Epsilon_U_2', params(17), ...
                'Epsilon_S_2', params(18), ...
                'Kappa_FintoU_2', params(19), ...
                'Kappa_FintoS_2', params(20), ...
                'Kappa_UintoF_2', params(21), ...
                'Kappa_UintoS_2', params(22), ...
                'Kappa_SintoF_2', params(23), ...
                'Kappa_SintoU_2', params(24), ...
                'PSE', PSE, ...
                'DL', DL, ...
                'Threshold_84', Thr_84);
warning(s1); warning(s2);
% -----------------Calculate Likelihood------------------------------------
function L = LogLikelihood(x, F1, U1, S1, F2, U2, S2, Standard, Lev, Models, logs)
[Alpha_st, Alpha_t, Beta_st, Beta_t, Delta_1, Delta_2, lapses] = GetParVec(x, Models, logs);
if sum(lapses<0)>0 || sum(lapses>1)>0
  L = realmax;
elseif ~isreal(Alpha_st) || ~isreal(Alpha_t) || ~isreal(Beta_st) || ~isreal(Beta_t)
  L = realmax;
elseif ~isreal(Delta_1) || ~isreal(Delta_2)
  L = realmax;
else
  [P_F1, P_U1, P_S1, P_F2, P_U2, P_S2] = ...
  Psy(Standard, Lev, Alpha_st, Beta_st, Alpha_t, Beta_t, Delta_1, Delta_2, lapses);
  L = -nansum([F1.*log(P_F1) U1.*log(P_U1) S1.*log(P_S1) ...
               F2.*log(P_F2) U2.*log(P_U2) S2.*log(P_S2)]);
  if ~isreal(L) || isinf(L), L = realmax; end
end
% -----------------Psychometric Functions----------------------------------
function [p_F1, p_U1, p_S1, p_F2, p_U2, p_S2] = Psy(st, t, a_st, b_st, a_t, b_t, d_1, d_2, l)
mu_t = mu(t,a_t,b_t);
mu_st = mu(st,a_st,b_st);
% test first
l1 = l(1); lU = l(2); l2 = l(3);
k1U = l(4); k12 = l(5); kU1 = l(6); kU2 = l(7); k21 = l(8); k2U = l(9);
mudiff = mu_st-mu_t;
p_l = normcdf(d_1,mudiff,sqrt(2)); p_l = max(min(p_l,1),0);
p_r = 1-normcdf(d_2,mudiff,sqrt(2)); p_r = max(min(p_r,1),0);
p_c = 1-p_l-p_r; p_c = max(min(p_c,1),0);
p_F1 = (1-l1)*p_l + lU*kU1*p_c + l2*k21*p_r;
p_U1 = l1*k1U*p_l + (1-lU)*p_c + l2*k2U*p_r;
p_S1 = l1*k12*p_l + lU*kU2*p_c + (1-l2)*p_r;
% test second
l1 = l(10); lU = l(11); l2 = l(12);
k1U = l(13); k12 = l(14); kU1 = l(15); kU2 = l(16); k21 = l(17); k2U = l(18);
mudiff = mu_t-mu_st;
p_l = normcdf(d_1,mudiff,sqrt(2)); p_l = max(min(p_l,1),0);
p_r = 1-normcdf(d_2,mudiff,sqrt(2)); p_r = max(min(p_r,1),0);
p_c = 1-p_l-p_r; p_c = max(min(p_c,1),0);
p_F2 = (1-l1)*p_l + lU*kU1*p_c + l2*k21*p_r;
p_U2 = l1*k1U*p_l + (1-lU)*p_c + l2*k2U*p_r;
p_S2 = l1*k12*p_l + lU*kU2*p_c + (1-l2)*p_r;
% -----------------Psychophysical function---------------------------------
function y = mu(x, a, b)
x1 = (x-a)/b; x2 = x1<700;
y = nansum([x2.*log(1+2*exp(x1)); (1-x2).*(log(2)+x1)]);
% -----------------Inverse Psychophysical function-------------------------
function x = muinv(a, b, y)
y2 = y<700;
x = nansum([y2.*(a+b*log((exp(y)-1)/2)); (1-y2).*(a+b*(y-log(2)))]);
% -----------------Get parameters out of vector of estimates---------------
function [Alpha_st, Alpha_t, Beta_st, Beta_t, Delta_1, Delta_2, lapses] = GetParVec(p, Model, logs)
Alpha_st = p(1); Alpha_t = p(2); Beta_st = p(3); Beta_t = p(4); Delta_1 = p(5); Delta_2 = p(5)+p(6);
if logs(1), Alpha_st = Alpha_t; Beta_st = Beta_t; end
if logs(6), Delta_2 = Delta_1; end
lapses = []; add = 0;
for i=1:2
  switch Model(i)
    case 0, lapses = [lapses zeros(1,9)]; add = 0;
    case 1, lapses = [lapses p(add+(7:9)) p(add+10) 1-p(add+10) p(add+11) 1-p(add+11) p(add+12) 1-p(add+12)]; add = 6;
    case 2, lapses = [lapses p(add+(7:8)) 0 p(add+9) 1-p(add+9) p(add+10) 1-p(add+10) 0 0]; add = 4;
    case 3, lapses = [lapses p(add+7) 0 p(add+8) p(add+9) 1-p(add+9) 0 0 p(add+10) 1-p(add+10)]; add = 4;
    case 4, lapses = [lapses 0 p(add+7) p(add+8) 0 0 p(add+9) 1-p(add+9) p(add+10) 1-p(add+10)]; add = 4;
    case 5, lapses = [lapses p(add+7) 0 0 p(add+8) 1-p(add+8) 0 0 0 0]; add = 2;
    case 6, lapses = [lapses 0 p(add+7) 0 0 0 p(add+8) 1-p(add+8) 0 0]; add = 2;
    case 7, lapses = [lapses 0 0 p(add+7) 0 0 0 0 p(add+8) 1-p(add+8)]; add = 2;
  end
end
if logs(3)
  lapses(2) = 1; lapses(11) = 1;
  lapses(4) = 0; lapses(5) = 1; lapses(13) = 0; lapses(14) = 1;
  lapses(8) = 1; lapses(9) = 0; lapses(17) = 1; lapses(18) = 0;
end
if logs(4)
  lapses(1) = 1; lapses(10) = 1;
  lapses(6) = 0; lapses(7) = 1; lapses(15) = 0; lapses(16) = 1;
  lapses(8) = 0; lapses(9) = 1; lapses(17) = 0; lapses(18) = 1;
end
% -----------------Plot Results--------------------------------------------
function plot_results(pars, Standard, Lev, F1, U1, S1, F2, U2, S2, PSE, Thr_84, logs)
Alpha_st = pars(1); Alpha_t = pars(2); Beta_st = pars(3); Beta_t = pars(4);
Delta_1 = pars(5); Delta_2 = pars(6); lapses = pars(7:24);
same = logs(1); ter = logs(2); bin = logs(3); equ = logs(4); det = logs(5);
xinf = min(Lev);  xsup = max(Lev);
step = (xsup-xinf)/800;
xval = xinf:step:xsup;
[P_F1, P_U1, P_S1, P_F2, P_U2, P_S2] = ...
  Psy(Standard, xval, Alpha_st, Beta_st, Alpha_t, Beta_t, Delta_1, Delta_2, lapses);
scrsz = get(0,'ScreenSize');
figure('Position',[scrsz(3)/10 5*scrsz(4)/8 2*scrsz(3)/8 scrsz(4)/4])
lw = 3; % line width
ms = 8; % marker size
fsa = 12; % font size for axis labels and title
FS = ['\fontsize{',num2str(fsa),'}'];
fsl = 11; % font size for legend
FSL = ['\fontsize{',num2str(fsl),'}'];
n_1 = F1 + U1 + S1;
n_2 = F2 + U2 + S2;
hold on
if ~equ
  plot(xval,P_F1,'b','LineWidth',lw)
  plot(xval,P_S2,'c','LineWidth',lw)
  plot(Lev,F1./n_1,'O','MarkerFaceColor','b','MarkerEdgeColor','b','MarkerSize',ms)
  plot(Lev,S2./n_2,'O','MarkerFaceColor','c','MarkerEdgeColor','c','MarkerSize',ms)
  if ter
    plot(xval,P_S1,'r','LineWidth',lw)
    plot(xval,P_F2,'Color',[1 0.4 0.6],'LineWidth',lw)
    plot(Lev,S1./n_1,'O','MarkerFaceColor','r','MarkerEdgeColor','r','MarkerSize',ms)
    plot(Lev,F2./n_2,'O','MarkerFaceColor',[1 0.4 0.6],'MarkerEdgeColor',[1 0.4 0.6],'MarkerSize',ms)
  end
end
if ~bin
  plot(xval,P_U1,'k','LineWidth',lw)
  plot(xval,P_U2,'Color',[0.5 0.5 0.5],'LineWidth',lw)
  plot(Lev,U1./n_1,'O','MarkerFaceColor','k','MarkerEdgeColor','k','MarkerSize',ms)
  plot(Lev,U2./n_2,'O','MarkerFaceColor',[0.5 0.5 0.5],'MarkerEdgeColor',[0.5 0.5 0.5],'MarkerSize',ms)
end
if ~det 
  line([Standard Standard],[0 1],'LineStyle',':','Color','k')
  if isnumeric(PSE), line([PSE PSE],[0 1],'Color','k'), end
else 
  line([Thr_84 Thr_84],[0 1],'Color','k')
end
hold off
axis([xinf xsup 0 1]);
xlabel([FS 'Stimulus level'])
ylabel([FS 'Probability of response'])
if ter
  title([FSL '{\bfTest 1^{st}: \color{blue}F  \color{black}U  \color{red}S       '...
             '\color{black}Test 2^{nd}: ' ...
             '\color[rgb]{1 0.4 0.6}F  \color[rgb]{0.5 0.5 0.5}U  \color{cyan}S}'])
elseif bin
  title([FSL '{\bfTest 1^{st}: \color{blue}F       '...
             '\color{black}Test 2^{nd}: \color{cyan}S}'])
elseif equ
  title([FSL '{\bfTest 1^{st}: \color{black}same     '...
             '\color{black}Test 2^{nd}: \color[rgb]{0.5 0.5 0.5}same}'])
end
% second figure
figure('Position',[scrsz(3)/10 2*scrsz(4)/8 5*scrsz(3)/8 scrsz(4)/4])
subplot (1,3,1)
mu_st = mu(Standard,Alpha_st,Beta_st);
hold on
plot (xval,mu(xval,Alpha_t,Beta_t),'k','LineWidth',lw/2)
set (gca,'Xlim',[xinf xsup])
xy = axis;
if ~det
  plot(Standard,mu_st,'O','MarkerFaceColor','b','MarkerEdgeColor','b')
  text(Standard,mu_st,'   Standard')
  plot([xinf Standard Standard],[mu_st mu_st xy(3)],'k:')
  if isnumeric(PSE) && ~same
    plot([xinf PSE PSE],[mu_st mu_st xy(3)],'k:')
    text(PSE,xy(3)+0.08*(xy(4)-xy(3)),[' PSE = ',num2str(PSE)])
  end
else
  mu_thr = mu(Thr_84,Alpha_t,Beta_t);
  plot([xinf Thr_84 Thr_84],[mu_thr mu_thr xy(3)],'k:')
  text(Thr_84,xy(3)+0.08*(xy(4)-xy(3)),[' \theta = ',num2str(Thr_84)])
end
hold off
xlabel([FS 'Stimulus level'])
ylabel([FS 'Subjective level'])
title([FS 'Psychophysical function'])
xpos = xinf+0.05*(xsup-xinf);
ypos = xy(3)+0.9*(xy(4)-xy(3));
text(xpos,ypos,['\alpha_{t} = ',num2str(Alpha_t)],'FontSize',fsl)
xpos = xinf+0.05*(xsup-xinf);
ypos = xy(3)+0.8*(xy(4)-xy(3));
text(xpos,ypos,['\beta_{t} = ',num2str(Beta_t)],'FontSize',fsl)
subplot (1,3,3)
[P_F1, P_U1, P_S1, P_F2, P_U2, P_S2] = ...
  Psy(Standard, xval, Alpha_st, Beta_st, Alpha_t, Beta_t, Delta_1, Delta_2, 0*lapses);
hold on
plot(xval,P_F1,'b','LineWidth',lw)
plot(xval,P_U1,'k','LineWidth',lw)
plot(xval,P_S1,'r','LineWidth',lw)
plot(xval,P_F2,'Color',[1 0.4 0.6],'LineWidth',lw)
plot(xval,P_U2,'Color',[0.5 0.5 0.5],'LineWidth',lw)
plot(xval,P_S2,'c','LineWidth',lw)
if ~det
  line([Standard Standard],[0 1],'LineStyle',':','Color','k')
  if isnumeric(PSE), line([PSE PSE],[0 1],'Color','k'), end
else 
  line([Thr_84 Thr_84],[0 1],'Color','k')
end
hold off
axis([xinf xsup 0 1]);
xlabel([FS 'Stimulus level'])
ylabel([FS 'Probability of response'])
title([FS 'Ternary functions with all \epsilon = 0'])
subplot (1,3,2)
xsup = max(abs([8 Delta_1 Delta_2])); xsup = ceil(xsup); xinf = -xsup;
step = (xsup-xinf)/800;
xval = xinf:step:xsup;
axis off
hold on
plot (xval,normpdf(xval,0,sqrt(2)),'k','LineWidth',lw/2)
plot ([0 0],[0 normpdf(0,0,sqrt(2))],'k:')
set (gca,'Xlim',[xinf xsup],'Ylim',[0 1.4*normpdf(0,0,sqrt(2))])
yval = 1.2*normpdf(0,0,sqrt(2));
plot ([Delta_1 Delta_1],[0 yval],'k--')
plot ([Delta_2 Delta_2],[0 yval],'k--')
plot ([xinf xsup],[0 0],'k')
hold off
text(Delta_1,yval,['\delta_{1} = ',num2str(Delta_1),' '],'HorizontalAlignment','right')
text(Delta_2,yval,[' \delta_{2} = ',num2str(Delta_2)])
text(0,0,'0','VerticalAlignment','top','HorizontalAlignment','center')
text(0,0,{'',[FS 'Decision variable']},'VerticalAlignment','top','HorizontalAlignment','center')
title([FS 'Decision boundaries'])
